# Supplementary material for: Impact of the use of GeneXpert on TB diagnosis and anti-TB treatment outcome at health facilities in Addis Ababa, Ethiopia in the post-millennium development years
Source: PLoS One. 2023 Aug 25;18(8):e0289917. doi: 10.1371/journal.pone.0289917 (PMC10456184; doi:10.1371/journal.pone.0289917)
Supplement: S1 Data — (XLSX) [file pone.0289917.s001.xlsx]

## Sheet: TB lab Register
Health Facility	Specimen Type	Method of Diagnosis	Lab Results	Year of test done	HF_subcities
2	Sputum	Microscope	Neg	2015	2
2	Sputum	Microscope	Neg	2015	2
2	Sputum	Microscope	Neg	2015	2
2	Sputum	Microscope	Neg	2015	2
2	Sputum	Microscope	Neg	2015	2
2	Sputum	Microscope	Neg	2015	2
2	Sputum	Microscope	Neg	2015	2
2	Sputum	Microscope	Neg	2015	2
2	Sputum	Microscope	Neg	2015	2
2	Sputum	Microscope	Neg	2015	2
2	Sputum	Microscope	Neg	2015	2
2	Sputum	Microscope	Neg	2015	2
2	Sputum	Microscope	Neg	2015	2
2	Sputum	Microscope	Neg	2015	2
2	Sputum	Microscope	Neg	2015	2
2	Sputum	Microscope	Neg	2015	2
2	Sputum	Microscope	Neg	2015	2
2	Sputum	Microscope	Neg	2015	2
2	Sputum	Microscope	Neg	2015	2
2	Sputum	Microscope	Neg	2015	2
2	Sputum	Microscope	Neg	2015	2
2	Sputum	Microscope	Neg	2015	2
2	Sputum	Microscope	Neg	2015	2
2	Sputum	Microscope	Neg	2015	2
2	Sputum	Microscope	Neg	2015	2
2	Sputum	Microscope	Neg	2015	2
2	Sputum	Microscope	Neg	2015	2
2	Sputum	Microscope	Neg	2015	2
2	Sputum	Microscope	Neg	2015	2
2	Sputum	Microscope	Neg	2015	2
2	Sputum	Microscope	Neg	2015	2
2	Sputum	Microscope	Neg	2015	2
2	Sputum	Microscope	Neg	2015	2
2	Sputum	Microscope	Neg	2015	2
2	Sputum	Microscope	Neg	2015	2
2	Sputum	Microscope	Neg	2015	2
2	Sputum	Microscope	Neg	2015	2
2	Sputum	Microscope	Neg	2015	2
2	Sputum	Microscope	Neg	2015	2
2	Sputum	Microscope	Neg	2015	2
2	Sputum	Microscope	Neg	2015	2
2	Sputum	Microscope	Neg	2015	2
2	Sputum	Microscope	Neg	2015	2
2	Sputum	Microscope	Neg	2015	2
2	Sputum	Microscope	Neg	2015	2
2	Sputum	Microscope	Neg	2015	2
2	Sputum	Microscope	Neg	2015	2
2	Sputum	Microscope	Neg	2015	2
2	Sputum	Microscope	Neg	2015	2
2	Sputum	Microscope	Neg	2015	2
2	Sputum	Microscope	Neg	2015	2
2	Sputum	Microscope	Neg	2015	2
2	Sputum	Microscope	Neg	2015	2
2	Sputum	Microscope	Neg	2015	2
2	Sputum	Microscope	Neg	2015	2
2	Sputum	Microscope	Neg	2015	2
2	Sputum	Microscope	Neg	2015	2
2	Sputum	Microscope	Neg	2015	2
2	Sputum	Microscope	Neg	2015	2
2	Sputum	Microscope	Neg	2015	2
2	Sputum	Microscope	Neg	2015	2
2	Sputum	Microscope	Neg	2015	2
2	Sputum	Microscope	Neg	2015	2
2	Sputum	Microscope	Neg	2015	2
2	Sputum	Microscope	Neg	2015	2
2	Sputum	Microscope	Neg	2015	2
2	Sputum	Microscope	Neg	2015	2
2	Sputum	Microscope	Neg	2015	2
2	Sputum	Microscope	Neg	2015	2
2	Sputum	Microscope	Neg	2015	2
2	Sputum	Microscope	Neg	2015	2
2	Sputum	Microscope	Neg	2015	2
2	Sputum	Microscope	Neg	2015	2
2	Sputum	Microscope	Neg	2015	2
2	Sputum	Microscope	Neg	2015	2
2	Sputum	Microscope	Neg	2015	2
2	Sputum	Microscope	Neg	2015	2
2	Sputum	Microscope	Neg	2015	2
2	Sputum	Microscope	Neg	2015	2
2	Sputum	Microscope	Neg	2015	2
2	Sputum	Microscope	Neg	2015	2
2	Sputum	Microscope	Neg	2015	2
2	Sputum	Microscope	Neg	2015	2
2	Sputum	Microscope	Neg	2015	2
2	Sputum	Microscope	Neg	2015	2
2	Sputum	Microscope	Neg	2015	2
2	Sputum	Microscope	Neg	2015	2
2	Sputum	Microscope	Neg	2015	2
2	Sputum	Microscope	Neg	2015	2
2	Sputum	Microscope	Neg	2015	2
2	Sputum	Microscope	Neg	2015	2
2	Sputum	Microscope	Neg	2015	2
2	Sputum	Microscope	Neg	2015	2
2	Sputum	Microscope	Neg	2015	2
2	Sputum	Microscope	Neg	2015	2
2	Sputum	Microscope	Neg	2015	2
2	Sputum	Microscope	Neg	2015	2
2	Sputum	Microscope	Neg	2015	2
2	Sputum	Microscope	Neg	2015	2
2	Sputum	Microscope	Neg	2015	2
2	Sputum	Microscope	Neg	2015	2
2	Sputum	Microscope	Neg	2015	2
2	Sputum	Microscope	Neg	2015	2
2	Sputum	Microscope	Neg	2015	2
2	Sputum	Microscope	Neg	2015	2
2	Sputum	Microscope	Neg	2015	2
2	Sputum	Microscope	Neg	2015	2
2	Sputum	Microscope	Neg	2015	2
2	Sputum	Microscope	Neg	2015	2
2	Sputum	GeneXpert	T	2016	2
2	Sputum	GeneXpert	Ti	2016	2
2	Sputum	GeneXpert	T	2016	2
2	Sputum	GeneXpert	T	2016	2
2	Sputum	GeneXpert	T	2016	2
2	Sputum	GeneXpert	T	2016	2
2	Sputum	GeneXpert	T	2016	2
2	Sputum	Microscope	Neg	2016	2
2	Sputum	Microscope	Neg	2016	2
2	Sputum	Microscope	Neg	2016	2
2	Sputum	Microscope	Neg	2016	2
2	Sputum	Microscope	Neg	2016	2
2	Sputum	Microscope	Neg	2016	2
2	Sputum	Microscope	Neg	2016	2
2	Sputum	Microscope	Neg	2016	2
2	Sputum	Microscope	Neg	2016	2
2	Sputum	Microscope	Neg	2016	2
2	Sputum	Microscope	Neg	2016	2
2	Sputum	Microscope	Neg	2016	2
2	Sputum	Microscope	Neg	2016	2
2	Sputum	Microscope	Neg	2016	2
2	Sputum	Microscope	Neg	2016	2
2	Sputum	Microscope	Neg	2016	2
2	Sputum	Microscope	Neg	2016	2
2	Sputum	Microscope	Neg	2016	2
2	Sputum	Microscope	Neg	2016	2
2	Sputum	Microscope	Neg	2016	2
2	Sputum	Microscope	Neg	2016	2
2	Sputum	Microscope	Neg	2016	2
2	Sputum	Microscope	Neg	2016	2
2	Sputum	Microscope	Neg	2016	2
2	Sputum	Microscope	Neg	2016	2
2	Sputum	Microscope	Neg	2016	2
2	Sputum	Microscope	Neg	2016	2
2	Sputum	Microscope	Neg	2016	2
2	Sputum	Microscope	Neg	2016	2
2	Sputum	Microscope	Neg	2016	2
2	Sputum	Microscope	Neg	2016	2
2	Sputum	Microscope	Neg	2016	2
2	Sputum	Microscope	Neg	2016	2
2	Sputum	Microscope	Neg	2016	2
2	Sputum	Microscope	Neg	2016	2
2	Sputum	Microscope	Neg	2016	2
2	Sputum	Microscope	Neg	2016	2
2	Sputum	Microscope	Neg	2016	2
2	Sputum	Microscope	Neg	2016	2
2	Sputum	Microscope	Neg	2016	2
2	Sputum	Microscope	Neg	2016	2
2	Sputum	Microscope	Neg	2016	2
2	Sputum	Microscope	Neg	2016	2
2	Sputum	Microscope	Neg	2016	2
2	Sputum	Microscope	Neg	2016	2
2	Sputum	Microscope	Neg	2016	2
2	Sputum	Microscope	Neg	2016	2
2	Sputum	Microscope	Neg	2016	2
2	Sputum	Microscope	Neg	2016	2
2	Sputum	Microscope	Neg	2016	2
2	Sputum	Microscope	Neg	2016	2
2	Sputum	Microscope	Neg	2016	2
2	Sputum	Microscope	Neg	2016	2
2	Sputum	Microscope	Neg	2016	2
2	Sputum	Microscope	Neg	2016	2
2	Sputum	Microscope	Neg	2016	2
2	Sputum	Microscope	Neg	2016	2
2	Sputum	Microscope	Neg	2016	2
2	Sputum	Microscope	Neg	2016	2
2	Sputum	Microscope	Neg	2016	2
2	Sputum	Microscope	Neg	2016	2
2	Sputum	Microscope	Neg	2016	2
2	Sputum	Microscope	Neg	2016	2
2	Sputum	Microscope	Neg	2016	2
2	Sputum	Microscope	Neg	2016	2
2	Sputum	Microscope	Neg	2016	2
2	Sputum	Microscope	Neg	2016	2
2	Sputum	Microscope	Neg	2016	2
2	Sputum	Microscope	Neg	2016	2
2	Sputum	Microscope	Neg	2016	2
2	Sputum	Microscope	Neg	2016	2
2	Sputum	Microscope	Neg	2016	2
2	Sputum	Microscope	Neg	2016	2
2	Sputum	Microscope	Neg	2016	2
2	Sputum	Microscope	Neg	2016	2
2	Sputum	Microscope	Neg	2016	2
2	Sputum	Microscope	Neg	2016	2
2	Sputum	Microscope	Neg	2016	2
2	Sputum	Microscope	Neg	2016	2
2	Sputum	Microscope	Neg	2016	2
2	Sputum	Microscope	Neg	2016	2
2	Sputum	Microscope	Neg	2016	2
2	Sputum	Microscope	Neg	2016	2
2	Sputum	Microscope	Neg	2016	2
2	Sputum	Microscope	Neg	2016	2
2	Sputum	Microscope	Neg	2016	2
2	Sputum	Microscope	Neg	2016	2
2	Sputum	Microscope	Neg	2016	2
2	Sputum	Microscope	Neg	2016	2
2	Sputum	Microscope	Neg	2016	2
2	Sputum	Microscope	Neg	2016	2
2	Sputum	Microscope	Neg	2016	2
2	Sputum	Microscope	Neg	2016	2
2	Sputum	Microscope	Neg	2016	2
2	Sputum	Microscope	Neg	2016	2
2	Sputum	Microscope	Neg	2016	2
2	Sputum	Microscope	Neg	2016	2
2	Sputum	Microscope	Neg	2016	2
2	Sputum	Microscope	Neg	2016	2
2	Sputum	Microscope	Neg	2016	2
2	Sputum	Microscope	Neg	2016	2
2	Sputum	Microscope	Neg	2016	2
2	Sputum	Microscope	Neg	2016	2
2	Sputum	Microscope	Neg	2016	2
2	Sputum	Microscope	Neg	2016	2
2	Sputum	Microscope	Neg	2016	2
2	Sputum	Microscope	Neg	2016	2
2	Sputum	Microscope	Neg	2016	2
2	Sputum	Microscope	Neg	2016	2
2	Sputum	Microscope	Neg	2016	2
2	Sputum	Microscope	Neg	2016	2
2	Sputum	Microscope	Neg	2016	2
2	Sputum	Microscope	Neg	2016	2
2	Sputum	Microscope	Neg	2016	2
2	Sputum	Microscope	Neg	2016	2
2	Sputum	Microscope	Neg	2016	2
2	Sputum	Microscope	Neg	2016	2
2	Sputum	Microscope	Neg	2016	2
2	Sputum	Microscope	Neg	2016	2
2	Sputum	Microscope	Neg	2016	2
2	Sputum	Microscope	Neg	2016	2
2	Sputum	Microscope	Neg	2016	2
2	Sputum	Microscope	Neg	2016	2
2	Sputum	Microscope	Neg	2016	2
2	Sputum	Microscope	Neg	2016	2
2	Sputum	Microscope	Neg	2016	2
2	Sputum	Microscope	Neg	2016	2
2	Sputum	Microscope	Neg	2016	2
2	Sputum	Microscope	Neg	2016	2
2	Sputum	Microscope	Neg	2016	2
2	Sputum	Microscope	Neg	2016	2
2	Sputum	Microscope	Neg	2016	2
2	Sputum	Microscope	Neg	2016	2
2	Sputum	Microscope	Neg	2016	2
2	Sputum	Microscope	Neg	2016	2
2	Sputum	Microscope	Neg	2016	2
2	Sputum	Microscope	Neg	2016	2
2	Sputum	Microscope	Neg	2016	2
2	Sputum	Microscope	Neg	2016	2
2	Sputum	Microscope	Neg	2016	2
2	Sputum	Microscope	Neg	2016	2
2	Sputum	Microscope	Neg	2016	2
2	Sputum	Microscope	Neg	2016	2
2	Sputum	Microscope	Neg	2016	2
2	Sputum	Microscope	Neg	2016	2
2	Sputum	Microscope	Neg	2016	2
2	Sputum	Microscope	Neg	2016	2
2	Sputum	Microscope	Neg	2016	2
2	Sputum	Microscope	Neg	2016	2
2	Sputum	Microscope	Neg	2016	2
2	Sputum	Microscope	Neg	2016	2
2	Sputum	Microscope	Neg	2016	2
2	Sputum	Microscope	Neg	2016	2
2	Sputum	Microscope	Neg	2016	2
2	Sputum	Microscope	Neg	2016	2
2	Sputum	Microscope	Neg	2016	2
2	Sputum	Microscope	Neg	2016	2
2	Sputum	Microscope	Neg	2016	2
2	Sputum	Microscope	Neg	2016	2
2	Sputum	Microscope	Neg	2016	2
2	Sputum	Microscope	Neg	2016	2
2	Sputum	Microscope	Neg	2016	2
2	Sputum	Microscope	Neg	2016	2
2	Sputum	Microscope	Neg	2016	2
2	Sputum	Microscope	Neg	2016	2
2	Sputum	Microscope	Neg	2016	2
2	Sputum	Microscope	Neg	2016	2
2	Sputum	Microscope	Neg	2016	2
2	Sputum	Microscope	Neg	2016	2
2	Sputum	Microscope	Neg	2016	2
2	Sputum	Microscope	Neg	2016	2
2	Sputum	Microscope	Neg	2016	2
2	Sputum	Microscope	Neg	2016	2
2	Sputum	Microscope	Neg	2016	2
2	Sputum	Microscope	Neg	2016	2
2	Sputum	Microscope	Neg	2016	2
2	Sputum	Microscope	Neg	2016	2
2	Sputum	Microscope	Neg	2016	2
2	Sputum	Microscope	Neg	2016	2
2	Sputum	Microscope	Neg	2016	2
2	Sputum	Microscope	Neg	2016	2
2	Sputum	Microscope	Neg	2016	2
2	Sputum	Microscope	Neg	2016	2
2	Sputum	Microscope	Neg	2016	2
2	Sputum	Microscope	Neg	2016	2
2	Sputum	Microscope	Neg	2016	2
2	Sputum	Microscope	Neg	2016	2
2	Sputum	Microscope	Neg	2016	2
2	Sputum	Microscope	Neg	2016	2
2	Sputum	Microscope	Neg	2016	2
2	Sputum	Microscope	Neg	2016	2
2	Sputum	Microscope	Neg	2016	2
2	Sputum	Microscope	Neg	2016	2
2	Sputum	Microscope	Neg	2016	2
2	Sputum	Microscope	Neg	2016	2
2	Sputum	Microscope	Neg	2016	2
2	Sputum	Microscope	Neg	2016	2
2	Sputum	Microscope	Neg	2016	2
2	Sputum	Microscope	Neg	2016	2
2	Sputum	Microscope	Neg	2016	2
2	Sputum	Microscope	Neg	2016	2
2	Sputum	Microscope	Neg	2016	2
2	Sputum	Microscope	Neg	2016	2
2	Sputum	Microscope	Neg	2016	2
2	Sputum	Microscope	Neg	2016	2
2	Sputum	Microscope	Neg	2016	2
2	Sputum	Microscope	Neg	2016	2
2	Sputum	Microscope	Neg	2016	2
2	Sputum	Microscope	Neg	2016	2
2	Sputum	Microscope	Neg	2016	2
2	Sputum	Microscope	Neg	2016	2
2	Sputum	Microscope	Neg	2016	2
2	Sputum	Microscope	Neg	2016	2
2	Sputum	Microscope	Neg	2016	2
2	Sputum	Microscope	Neg	2016	2
2	Sputum	Microscope	Neg	2016	2
2	Sputum	Microscope	Neg	2016	2
2	Sputum	Microscope	Neg	2016	2
2	Sputum	Microscope	Neg	2016	2
2	Sputum	Microscope	Neg	2016	2
2	Sputum	Microscope	Neg	2016	2
2	Sputum	Microscope	Neg	2016	2
2	Sputum	Microscope	Neg	2016	2
2	Sputum	Microscope	Neg	2016	2
2	Sputum	Microscope	Neg	2016	2
2	Sputum	Microscope	Neg	2016	2
2	Sputum	Microscope	Neg	2016	2
2	Sputum	Microscope	Neg	2016	2
2	Sputum	Microscope	Neg	2016	2
2	Sputum	Microscope	Neg	2016	2
2	Sputum	Microscope	Neg	2016	2
2	Sputum	Microscope	Neg	2016	2
2	Sputum	Microscope	Neg	2016	2
2	Sputum	Microscope	Neg	2016	2
2	Sputum	Microscope	Neg	2016	2
2	Sputum	Microscope	Neg	2016	2
2	Sputum	Microscope	Neg	2016	2
2	Sputum	Microscope	Neg	2016	2
2	Sputum	Microscope	Neg	2016	2
2	Sputum	Microscope	Neg	2016	2
2	Sputum	Microscope	Neg	2016	2
2	Sputum	Microscope	Neg	2016	2
2	Sputum	Microscope	Neg	2016	2
2	Sputum	Microscope	Neg	2016	2
2	Sputum	Microscope	Neg	2016	2
2	Sputum	Microscope	Neg	2016	2
2	Sputum	Microscope	Neg	2016	2
2	Sputum	Microscope	Neg	2016	2
2	Sputum	Microscope	Neg	2016	2
2	Sputum	Microscope	Neg	2016	2
2	Sputum	Microscope	Neg	2016	2
2	Sputum	Microscope	Neg	2016	2
2	Sputum	Microscope	Neg	2016	2
2	Sputum	Microscope	Neg	2016	2
2	Sputum	Microscope	Neg	2016	2
2	Sputum	Microscope	Neg	2016	2
2	Sputum	Microscope	Neg	2016	2
2	Sputum	Microscope	Neg	2016	2
2	Sputum	Microscope	Neg	2016	2
2	Sputum	Microscope	Neg	2016	2
2	Sputum	Microscope	Neg	2016	2
2	Sputum	Microscope	Neg	2016	2
2	Sputum	Microscope	Neg	2016	2
2	Sputum	Microscope	Neg	2016	2
2	Sputum	Microscope	Neg	2016	2
2	Sputum	Microscope	Neg	2016	2
2	Sputum	Microscope	Neg	2016	2
2	Sputum	Microscope	Neg	2016	2
2	Sputum	Microscope	Neg	2016	2
2	Sputum	Microscope	Neg	2016	2
2	Sputum	Microscope	Neg	2016	2
2	Sputum	Microscope	Neg	2016	2
2	Sputum	Microscope	Neg	2016	2
2	Sputum	Microscope	Neg	2016	2
2	Sputum	Microscope	Neg	2016	2
2	Sputum	Microscope	Neg	2016	2
2	Sputum	Microscope	Neg	2016	2
2	Sputum	Microscope	Neg	2016	2
2	Sputum	Microscope	Neg	2016	2
2	Sputum	Microscope	Neg	2016	2
2	Sputum	Microscope	Neg	2016	2
2	Sputum	Microscope	Neg	2016	2
2	Sputum	Microscope	Neg	2016	2
2	Sputum	Microscope	Neg	2016	2
2	Sputum	Microscope	Neg	2016	2
2	Sputum	Microscope	Neg	2016	2
2	Sputum	Microscope	Neg	2016	2
2	Sputum	Microscope	Neg	2016	2
2	Sputum	Microscope	Neg	2016	2
2	Sputum	Microscope	Neg	2016	2
2	Sputum	Microscope	Neg	2016	2
2	Sputum	Microscope	Neg	2016	2
2	Sputum	Microscope	Neg	2016	2
2	Sputum	Microscope	Neg	2016	2
2	Sputum	Microscope	Neg	2016	2
2	Sputum	Microscope	Neg	2016	2
2	Sputum	Microscope	Neg	2016	2
2	Sputum	Microscope	Neg	2016	2
2	Sputum	Microscope	Neg	2016	2
2	Sputum	Microscope	Neg	2016	2
2	Sputum	Microscope	Neg	2016	2
2	Sputum	Microscope	Neg	2016	2
2	Sputum	Microscope	Neg	2016	2
2	Sputum	Microscope	Neg	2016	2
2	Sputum	Microscope	Neg	2016	2
2	Sputum	Microscope	Neg	2016	2
2	Sputum	GeneXpert	T	2017	2
2	Sputum	GeneXpert	R	2017	2
2	Sputum	GeneXpert	T	2017	2
2	Sputum	GeneXpert	T	2017	2
2	Sputum	GeneXpert	T	2017	2
2	Sputum	GeneXpert	T	2017	2
2	Sputum	GeneXpert	T	2017	2
2	Sputum	GeneXpert	T	2017	2
2	Sputum	GeneXpert	T	2017	2
2	Sputum	GeneXpert	R	2017	2
2	Sputum	GeneXpert	T	2017	2
2	Sputum	GeneXpert	T	2017	2
2	Sputum	GeneXpert	T	2017	2
2	Sputum	GeneXpert	T	2017	2
2	Sputum	GeneXpert	T	2017	2
2	Sputum	GeneXpert	T	2017	2
2	Sputum	GeneXpert	T	2017	2
2	Sputum	GeneXpert	T	2017	2
2	Sputum	GeneXpert	T	2017	2
2	Sputum	GeneXpert	T	2017	2
2	Sputum	GeneXpert	T	2017	2
2	Sputum	GeneXpert	T	2017	2
2	Sputum	GeneXpert	T	2017	2
2	Sputum	GeneXpert	T	2017	2
2	Sputum	GeneXpert	T	2017	2
2	Sputum	GeneXpert	T	2017	2
2	Sputum	GeneXpert	R	2017	2
2	Sputum	GeneXpert	T	2017	2
2	Sputum	GeneXpert	T	2017	2
2	Sputum	GeneXpert	T	2017	2
2	Sputum	GeneXpert	R	2017	2
2	Sputum	GeneXpert	T	2017	2
2	Sputum	GeneXpert	T	2017	2
2	Sputum	GeneXpert	T	2017	2
2	Sputum	GeneXpert	T	2017	2
2	Sputum	GeneXpert	T	2017	2
2	Sputum	GeneXpert	T	2017	2
2	Sputum	GeneXpert	R	2017	2
2	Sputum	GeneXpert	R	2017	2
2	Sputum	GeneXpert	T	2017	2
2	Sputum	GeneXpert	T	2017	2
2	Sputum	GeneXpert	T	2017	2
2	Sputum	GeneXpert	T	2017	2
2	Sputum	GeneXpert	T	2017	2
2	Sputum	GeneXpert	T	2017	2
2	Sputum	GeneXpert	T	2017	2
2	Sputum	GeneXpert	T	2017	2
2	Sputum	GeneXpert	T	2017	2
2	Sputum	GeneXpert	T	2017	2
2	Sputum	GeneXpert	T	2017	2
2	Sputum	GeneXpert	T	2017	2
2	Sputum	GeneXpert	T	2017	2
2	Sputum	GeneXpert	T	2017	2
2	Sputum	GeneXpert	T	2017	2
2	Sputum	GeneXpert	T	2017	2
2	Sputum	GeneXpert	T	2017	2
2	Sputum	GeneXpert	T	2017	2
2	Sputum	GeneXpert	T	2017	2
2	Sputum	GeneXpert	T	2017	2
2	Sputum	GeneXpert	T	2017	2
2	Sputum	GeneXpert	T	2017	2
2	Sputum	GeneXpert	T	2017	2
2	Sputum	GeneXpert	T	2017	2
2	Sputum	GeneXpert	T	2017	2
2	Sputum	GeneXpert	T	2017	2
2	Sputum	GeneXpert	Neg	2018	2
2	Sputum	GeneXpert	Neg	2018	2
2	Sputum	GeneXpert	Neg	2018	2
2	Sputum	GeneXpert	Neg	2018	2
2	Sputum	GeneXpert	Neg	2018	2
2	Sputum	GeneXpert	Neg	2018	2
2	Sputum	GeneXpert	Neg	2018	2
2	Sputum	GeneXpert	Neg	2018	2
2	Sputum	GeneXpert	Neg	2018	2
2	Sputum	GeneXpert	Neg	2018	2
2	Sputum	GeneXpert	Neg	2018	2
2	Sputum	GeneXpert	Neg	2018	2
2	Sputum	GeneXpert	Neg	2018	2
2	Sputum	GeneXpert	Neg	2018	2
2	Sputum	GeneXpert	Neg	2018	2
2	Sputum	GeneXpert	Neg	2018	2
2	Sputum	GeneXpert	Neg	2018	2
2	Sputum	GeneXpert	Neg	2018	2
2	Sputum	GeneXpert	Neg	2018	2
2	Sputum	GeneXpert	Neg	2018	2
2	Sputum	GeneXpert	Neg	2018	2
2	Sputum	GeneXpert	Neg	2018	2
2	Sputum	GeneXpert	Neg	2018	2
2	Sputum	GeneXpert	Neg	2018	2
2	Sputum	GeneXpert	Neg	2018	2
2	Sputum	GeneXpert	Neg	2018	2
2	Sputum	GeneXpert	Neg	2018	2
2	Sputum	GeneXpert	Neg	2018	2
2	Sputum	GeneXpert	Neg	2018	2
2	Sputum	GeneXpert	Neg	2018	2
2	Sputum	GeneXpert	Neg	2018	2
2	Sputum	GeneXpert	Neg	2018	2
2	Sputum	GeneXpert	Neg	2018	2
2	Sputum	GeneXpert	Neg	2018	2
2	Sputum	GeneXpert	Neg	2018	2
2	Sputum	GeneXpert	Neg	2018	2
2	Sputum	GeneXpert	Neg	2018	2
2	Sputum	GeneXpert	Neg	2018	2
2	Sputum	GeneXpert	Neg	2018	2
2	Sputum	GeneXpert	Neg	2018	2
2	Sputum	GeneXpert	Neg	2018	2
2	Sputum	GeneXpert	Neg	2018	2
2	Sputum	GeneXpert	Neg	2018	2
2	Sputum	GeneXpert	Neg	2018	2
2	Sputum	GeneXpert	Neg	2018	2
2	Sputum	GeneXpert	Neg	2018	2
2	Sputum	GeneXpert	Neg	2018	2
2	Sputum	GeneXpert	Neg	2018	2
2	Sputum	GeneXpert	Neg	2018	2
2	Sputum	GeneXpert	Neg	2018	2
2	Sputum	GeneXpert	Neg	2018	2
2	Sputum	GeneXpert	Neg	2018	2
2	Sputum	GeneXpert	Neg	2018	2
2	Sputum	GeneXpert	Neg	2018	2
2	Sputum	GeneXpert	Neg	2018	2
2	Sputum	GeneXpert	Neg	2018	2
2	Sputum	GeneXpert	Neg	2018	2
2	Sputum	GeneXpert	Neg	2018	2
2	Sputum	GeneXpert	Neg	2018	2
2	Sputum	GeneXpert	Neg	2018	2
2	Sputum	GeneXpert	Neg	2018	2
2	Sputum	GeneXpert	Neg	2018	2
2	Sputum	GeneXpert	Neg	2018	2
2	Sputum	GeneXpert	Neg	2018	2
2	Sputum	GeneXpert	Neg	2018	2
2	Sputum	GeneXpert	Neg	2018	2
2	Sputum	GeneXpert	Neg	2018	2
2	Sputum	GeneXpert	Neg	2018	2
2	Sputum	GeneXpert	Neg	2018	2
2	Sputum	GeneXpert	Neg	2018	2
2	Sputum	GeneXpert	Neg	2018	2
2	Sputum	GeneXpert	Neg	2018	2
2	Sputum	GeneXpert	Neg	2018	2
2	Sputum	GeneXpert	Neg	2018	2
2	Sputum	GeneXpert	Neg	2018	2
2	Sputum	GeneXpert	Neg	2018	2
2	Sputum	GeneXpert	Neg	2018	2
2	Sputum	GeneXpert	Neg	2018	2
2	Sputum	GeneXpert	Neg	2018	2
2	Sputum	GeneXpert	Neg	2018	2
2	Sputum	GeneXpert	Neg	2018	2
2	Sputum	GeneXpert	Neg	2018	2
2	Sputum	GeneXpert	Neg	2018	2
2	Sputum	GeneXpert	Neg	2018	2
2	Sputum	GeneXpert	Neg	2018	2
2	Sputum	GeneXpert	Neg	2018	2
2	Sputum	GeneXpert	Neg	2018	2
2	Sputum	GeneXpert	Neg	2018	2
2	Sputum	GeneXpert	Neg	2018	2
2	Sputum	GeneXpert	Neg	2018	2
2	Sputum	GeneXpert	Neg	2018	2
2	Sputum	GeneXpert	Neg	2018	2
2	Sputum	GeneXpert	Neg	2018	2
2	Sputum	GeneXpert	Neg	2018	2
2	Sputum	GeneXpert	Neg	2018	2
2	Sputum	GeneXpert	Neg	2018	2
2	Sputum	GeneXpert	Neg	2018	2
2	Sputum	GeneXpert	Neg	2018	2
2	Sputum	GeneXpert	Neg	2018	2
2	Sputum	GeneXpert	Neg	2018	2
2	Sputum	GeneXpert	Neg	2018	2
2	Sputum	GeneXpert	Neg	2018	2
2	Sputum	GeneXpert	Neg	2018	2
2	Sputum	GeneXpert	Neg	2018	2
2	Sputum	GeneXpert	Neg	2018	2
2	Sputum	GeneXpert	Neg	2018	2
2	Sputum	GeneXpert	Neg	2018	2
2	Sputum	GeneXpert	Neg	2018	2
2	Sputum	GeneXpert	Neg	2018	2
2	Sputum	GeneXpert	Neg	2018	2
2	Sputum	GeneXpert	Neg	2018	2
2	Sputum	GeneXpert	Neg	2018	2
2	Sputum	GeneXpert	Neg	2018	2
2	Sputum	GeneXpert	Neg	2018	2
2	Sputum	GeneXpert	Neg	2018	2
2	Sputum	GeneXpert	Neg	2018	2
2	Sputum	GeneXpert	Neg	2018	2
2	Sputum	GeneXpert	Neg	2018	2
2	Sputum	GeneXpert	Neg	2018	2
2	Sputum	GeneXpert	Neg	2018	2
2	Sputum	GeneXpert	Neg	2018	2
2	Sputum	GeneXpert	Neg	2018	2
2	Sputum	GeneXpert	Neg	2018	2
2	Sputum	GeneXpert	Neg	2018	2
2	Sputum	GeneXpert	Neg	2018	2
2	Sputum	GeneXpert	Neg	2018	2
2	Sputum	GeneXpert	Neg	2018	2
2	Sputum	GeneXpert	Neg	2018	2
2	Sputum	GeneXpert	Neg	2018	2
2	Sputum	GeneXpert	Neg	2018	2
2	Sputum	GeneXpert	Neg	2018	2
2	Sputum	GeneXpert	Neg	2018	2
2	Sputum	GeneXpert	Neg	2018	2
2	Sputum	GeneXpert	Neg	2018	2
2	Sputum	GeneXpert	Neg	2018	2
2	Sputum	GeneXpert	Neg	2018	2
2	Sputum	GeneXpert	Neg	2018	2
2	Sputum	GeneXpert	Neg	2018	2
2	Sputum	GeneXpert	Neg	2018	2
2	Sputum	GeneXpert	Neg	2018	2
2	Sputum	GeneXpert	Neg	2018	2
2	Sputum	GeneXpert	Neg	2018	2
2	Sputum	GeneXpert	Neg	2018	2
2	Sputum	GeneXpert	Neg	2018	2
2	Sputum	GeneXpert	Neg	2018	2
2	Sputum	GeneXpert	Neg	2018	2
2	Sputum	GeneXpert	Neg	2018	2
2	Sputum	GeneXpert	Neg	2018	2
2	Sputum	GeneXpert	Neg	2018	2
2	Sputum	GeneXpert	Neg	2018	2
2	Sputum	GeneXpert	Neg	2018	2
2	Sputum	GeneXpert	Neg	2018	2
2	Sputum	GeneXpert	Neg	2018	2
2	Sputum	GeneXpert	Neg	2018	2
2	Sputum	GeneXpert	Neg	2018	2
2	Sputum	GeneXpert	Neg	2018	2
2	Sputum	GeneXpert	Neg	2018	2
2	Sputum	GeneXpert	Neg	2018	2
2	Sputum	GeneXpert	Neg	2018	2
2	Sputum	GeneXpert	Neg	2018	2
2	Sputum	GeneXpert	Neg	2018	2
2	Sputum	GeneXpert	Neg	2018	2
2	Sputum	GeneXpert	Neg	2018	2
2	Sputum	GeneXpert	Neg	2018	2
2	Sputum	GeneXpert	Neg	2018	2
2	Sputum	GeneXpert	Neg	2018	2
2	Sputum	GeneXpert	Neg	2018	2
2	Sputum	GeneXpert	Neg	2018	2
2	Sputum	GeneXpert	Neg	2018	2
2	Sputum	GeneXpert	Neg	2018	2
2	Sputum	GeneXpert	Neg	2018	2
2	Sputum	GeneXpert	Neg	2018	2
2	Sputum	GeneXpert	Neg	2018	2
2	Sputum	GeneXpert	Neg	2018	2
2	Sputum	GeneXpert	Neg	2018	2
2	Sputum	GeneXpert	Neg	2018	2
2	Sputum	GeneXpert	Neg	2018	2
2	Sputum	GeneXpert	Neg	2018	2
2	Sputum	GeneXpert	Neg	2018	2
2	Sputum	GeneXpert	Neg	2018	2
2	Sputum	GeneXpert	Neg	2018	2
2	Sputum	GeneXpert	Neg	2018	2
2	Sputum	GeneXpert	Neg	2018	2
2	Sputum	GeneXpert	Neg	2018	2
2	Sputum	GeneXpert	Neg	2018	2
2	Sputum	GeneXpert	Neg	2018	2
2	Sputum	GeneXpert	Neg	2018	2
2	Sputum	GeneXpert	Neg	2018	2
2	Sputum	GeneXpert	Neg	2018	2
2	Sputum	GeneXpert	Neg	2018	2
2	Sputum	GeneXpert	Neg	2018	2
2	Sputum	GeneXpert	Neg	2018	2
2	Sputum	GeneXpert	Neg	2018	2
2	Sputum	GeneXpert	Neg	2018	2
2	Sputum	GeneXpert	Neg	2018	2
2	Sputum	GeneXpert	Neg	2018	2
2	Sputum	GeneXpert	Neg	2018	2
2	Sputum	GeneXpert	Neg	2018	2
2	Sputum	GeneXpert	Neg	2018	2
2	Sputum	GeneXpert	Neg	2018	2
2	Sputum	GeneXpert	Neg	2018	2
2	Sputum	GeneXpert	Neg	2018	2
2	Sputum	GeneXpert	Neg	2018	2
2	Sputum	GeneXpert	Neg	2018	2
2	Sputum	GeneXpert	Neg	2018	2
2	Sputum	GeneXpert	Neg	2018	2
2	Sputum	GeneXpert	Neg	2018	2
2	Sputum	GeneXpert	Neg	2018	2
2	Sputum	GeneXpert	Neg	2018	2
2	Sputum	GeneXpert	Neg	2018	2
2	Sputum	GeneXpert	Neg	2018	2
2	Sputum	GeneXpert	Neg	2018	2
2	Sputum	GeneXpert	Neg	2018	2
2	Sputum	GeneXpert	Neg	2018	2
2	Sputum	GeneXpert	Neg	2018	2
2	Sputum	GeneXpert	Neg	2018	2
2	Sputum	GeneXpert	Neg	2018	2
2	Sputum	GeneXpert	Neg	2018	2
2	Sputum	GeneXpert	Neg	2018	2
2	Sputum	GeneXpert	Neg	2018	2
2	Sputum	GeneXpert	Neg	2018	2
2	Sputum	GeneXpert	Neg	2018	2
2	Sputum	GeneXpert	Neg	2018	2
2	Sputum	GeneXpert	Neg	2018	2
2	Sputum	GeneXpert	Neg	2018	2
2	Sputum	GeneXpert	Neg	2018	2
2	Sputum	GeneXpert	Neg	2018	2
2	Sputum	GeneXpert	Neg	2018	2
2	Sputum	GeneXpert	Neg	2018	2
2	Sputum	GeneXpert	Neg	2018	2
2	Sputum	GeneXpert	Neg	2018	2
2	Sputum	GeneXpert	Neg	2018	2
2	Sputum	GeneXpert	Neg	2018	2
2	Sputum	GeneXpert	Neg	2018	2
2	Sputum	GeneXpert	Neg	2018	2
2	Sputum	GeneXpert	Neg	2018	2
2	Sputum	GeneXpert	Neg	2018	2
2	Sputum	GeneXpert	Neg	2018	2
2	Sputum	GeneXpert	Neg	2018	2
2	Sputum	GeneXpert	Neg	2018	2
2	Sputum	GeneXpert	Neg	2018	2
2	Sputum	GeneXpert	Neg	2018	2
2	Sputum	GeneXpert	Neg	2018	2
2	Sputum	GeneXpert	Neg	2018	2
2	Sputum	GeneXpert	Neg	2018	2
2	Sputum	GeneXpert	Neg	2018	2
2	Sputum	GeneXpert	Neg	2018	2
2	Sputum	GeneXpert	Neg	2018	2
2	Sputum	GeneXpert	Neg	2018	2
2	Sputum	GeneXpert	Neg	2018	2
2	Sputum	GeneXpert	Neg	2018	2
2	Sputum	GeneXpert	Neg	2018	2
2	Sputum	GeneXpert	Neg	2018	2
2	Sputum	GeneXpert	Neg	2018	2
2	Sputum	GeneXpert	Neg	2018	2
2	Sputum	GeneXpert	Neg	2018	2
2	Sputum	GeneXpert	Neg	2018	2
2	Sputum	GeneXpert	Neg	2018	2
2	Sputum	GeneXpert	Neg	2018	2
2	Sputum	GeneXpert	Neg	2018	2
2	Sputum	GeneXpert	Neg	2018	2
2	Sputum	GeneXpert	Neg	2018	2
2	Sputum	GeneXpert	Neg	2018	2
2	Sputum	GeneXpert	Neg	2018	2
2	Sputum	GeneXpert	Neg	2018	2
2	Sputum	GeneXpert	Neg	2018	2
2	Sputum	GeneXpert	Neg	2018	2
2	Sputum	GeneXpert	Neg	2018	2
2	Sputum	GeneXpert	Neg	2018	2
2	Sputum	GeneXpert	Neg	2018	2
2	Sputum	GeneXpert	Neg	2018	2
2	Sputum	GeneXpert	Neg	2018	2
2	Sputum	GeneXpert	Neg	2018	2
2	Sputum	GeneXpert	Neg	2018	2
2	Sputum	GeneXpert	Neg	2018	2
2	Sputum	GeneXpert	Neg	2018	2
2	Sputum	GeneXpert	Neg	2018	2
2	Sputum	GeneXpert	Neg	2018	2
2	Sputum	GeneXpert	Neg	2018	2
2	Sputum	GeneXpert	Neg	2018	2
2	Sputum	GeneXpert	Neg	2018	2
2	Sputum	GeneXpert	Neg	2018	2
2	Sputum	GeneXpert	Neg	2018	2
2	Sputum	GeneXpert	Neg	2018	2
2	Sputum	GeneXpert	Neg	2018	2
2	Sputum	GeneXpert	Neg	2018	2
2	Sputum	GeneXpert	Neg	2018	2
2	Sputum	GeneXpert	Neg	2018	2
2	Sputum	GeneXpert	Neg	2018	2
2	Sputum	GeneXpert	Neg	2018	2
2	Sputum	GeneXpert	Neg	2018	2
2	Sputum	GeneXpert	Neg	2018	2
2	Sputum	GeneXpert	Neg	2018	2
2	Sputum	GeneXpert	Neg	2018	2
2	Sputum	GeneXpert	Neg	2018	2
2	Sputum	GeneXpert	Neg	2018	2
2	Sputum	GeneXpert	Neg	2018	2
2	Sputum	GeneXpert	Neg	2018	2
2	Sputum	GeneXpert	Neg	2018	2
2	Sputum	GeneXpert	Neg	2018	2
2	Sputum	GeneXpert	Neg	2018	2
2	Sputum	GeneXpert	Neg	2018	2
2	Sputum	GeneXpert	Neg	2018	2
2	Sputum	GeneXpert	Neg	2018	2
2	Sputum	GeneXpert	Neg	2018	2
2	Sputum	GeneXpert	Neg	2018	2
2	Sputum	GeneXpert	Neg	2018	2
2	Sputum	GeneXpert	Neg	2018	2
2	Sputum	GeneXpert	Neg	2018	2
2	Sputum	GeneXpert	Neg	2018	2
2	Sputum	GeneXpert	Neg	2018	2
2	Sputum	GeneXpert	Neg	2018	2
2	Sputum	GeneXpert	Neg	2018	2
2	Sputum	GeneXpert	Neg	2018	2
2	Sputum	GeneXpert	Neg	2018	2
2	Sputum	GeneXpert	Neg	2018	2
2	Sputum	GeneXpert	Neg	2018	2
2	Sputum	GeneXpert	Neg	2018	2
2	Sputum	GeneXpert	Neg	2018	2
2	Sputum	GeneXpert	Neg	2018	2
2	Sputum	GeneXpert	Neg	2018	2
2	Sputum	GeneXpert	Neg	2018	2
2	Sputum	GeneXpert	Neg	2018	2
2	Sputum	GeneXpert	Neg	2018	2
2	Sputum	GeneXpert	Neg	2018	2
2	Sputum	GeneXpert	Neg	2018	2
2	Sputum	GeneXpert	Neg	2018	2
2	Sputum	GeneXpert	Neg	2018	2
2	Sputum	GeneXpert	Neg	2018	2
2	Sputum	GeneXpert	Neg	2018	2
2	Sputum	GeneXpert	Neg	2018	2
2	Sputum	GeneXpert	Neg	2018	2
2	Sputum	GeneXpert	Neg	2018	2
2	Sputum	GeneXpert	Neg	2018	2
2	Sputum	GeneXpert	Neg	2018	2
2	Sputum	GeneXpert	Neg	2018	2
2	Sputum	GeneXpert	Neg	2018	2
2	Sputum	GeneXpert	Neg	2018	2
2	Sputum	GeneXpert	Neg	2018	2
2	Sputum	GeneXpert	Neg	2018	2
2	Sputum	GeneXpert	Neg	2018	2
2	Sputum	GeneXpert	Neg	2018	2
2	Sputum	GeneXpert	Neg	2018	2
2	Sputum	GeneXpert	Neg	2018	2
2	Sputum	GeneXpert	Neg	2018	2
2	Sputum	GeneXpert	Neg	2018	2
2	Sputum	GeneXpert	Neg	2018	2
2	Sputum	GeneXpert	Neg	2018	2
2	Sputum	GeneXpert	Neg	2018	2
2	Sputum	GeneXpert	Neg	2018	2
2	Sputum	GeneXpert	Neg	2018	2
2	Sputum	GeneXpert	Neg	2018	2
2	Sputum	GeneXpert	Neg	2018	2
2	Sputum	GeneXpert	Neg	2018	2
2	Sputum	GeneXpert	Neg	2018	2
2	Sputum	GeneXpert	Neg	2018	2
2	Sputum	GeneXpert	Neg	2018	2
2	Sputum	GeneXpert	Neg	2018	2
2	Sputum	GeneXpert	Neg	2018	2
2	Sputum	GeneXpert	Neg	2018	2
2	Sputum	GeneXpert	Neg	2018	2
2	Sputum	GeneXpert	Neg	2018	2
2	Sputum	GeneXpert	Neg	2018	2
2	Sputum	GeneXpert	Neg	2018	2
2	Sputum	GeneXpert	Neg	2018	2
2	Sputum	GeneXpert	Neg	2018	2
2	Sputum	GeneXpert	Neg	2018	2
2	Sputum	GeneXpert	Neg	2018	2
2	Sputum	GeneXpert	Neg	2018	2
2	Sputum	GeneXpert	Neg	2018	2
2	Sputum	GeneXpert	Neg	2018	2
2	Sputum	GeneXpert	Neg	2018	2
2	Sputum	GeneXpert	Neg	2018	2
2	Sputum	GeneXpert	Neg	2018	2
2	Sputum	GeneXpert	Neg	2018	2
2	Sputum	GeneXpert	Neg	2018	2
2	Sputum	GeneXpert	Neg	2018	2
2	Sputum	GeneXpert	Neg	2018	2
2	Sputum	GeneXpert	Neg	2018	2
2	Sputum	GeneXpert	Neg	2018	2
2	Sputum	GeneXpert	Neg	2018	2
2	Sputum	GeneXpert	Neg	2018	2
2	Sputum	GeneXpert	Neg	2018	2
2	Sputum	GeneXpert	Neg	2018	2
2	Sputum	GeneXpert	Neg	2018	2
2	Sputum	GeneXpert	Neg	2018	2
2	Sputum	GeneXpert	Neg	2018	2
2	Sputum	GeneXpert	Neg	2018	2
2	Sputum	GeneXpert	Neg	2018	2
2	Sputum	GeneXpert	Neg	2018	2
2	Sputum	GeneXpert	Neg	2018	2
2	Sputum	GeneXpert	Neg	2018	2
2	Sputum	GeneXpert	Neg	2018	2
2	Sputum	GeneXpert	Neg	2018	2
2	Sputum	GeneXpert	Neg	2018	2
2	Sputum	GeneXpert	Neg	2018	2
2	Sputum	GeneXpert	Neg	2018	2
2	Sputum	GeneXpert	Neg	2018	2
2	Sputum	GeneXpert	Neg	2018	2
2	Sputum	GeneXpert	Neg	2018	2
2	Sputum	GeneXpert	Neg	2018	2
2	Sputum	GeneXpert	Neg	2018	2
2	Sputum	GeneXpert	Neg	2018	2
2	Sputum	GeneXpert	Neg	2018	2
2	Sputum	GeneXpert	Neg	2018	2
2	Sputum	GeneXpert	Neg	2018	2
2	Sputum	GeneXpert	Neg	2018	2
2	Sputum	GeneXpert	Neg	2018	2
2	Sputum	GeneXpert	Neg	2018	2
2	Sputum	GeneXpert	Neg	2018	2
2	Sputum	GeneXpert	Neg	2018	2
2	Sputum	GeneXpert	Neg	2018	2
2	Sputum	GeneXpert	Neg	2018	2
2	Sputum	GeneXpert	Neg	2018	2
2	Sputum	GeneXpert	Neg	2018	2
2	Sputum	GeneXpert	Neg	2018	2
2	Sputum	GeneXpert	Neg	2018	2
2	Sputum	GeneXpert	Neg	2018	2
2	Sputum	GeneXpert	Neg	2018	2
2	Sputum	GeneXpert	Neg	2018	2
2	Sputum	GeneXpert	Neg	2018	2
2	Sputum	GeneXpert	Neg	2018	2
2	Sputum	GeneXpert	Neg	2018	2
2	Sputum	GeneXpert	Neg	2018	2
2	Sputum	GeneXpert	Neg	2018	2
2	Sputum	GeneXpert	Neg	2018	2
2	Sputum	GeneXpert	Neg	2018	2
2	Sputum	GeneXpert	Neg	2018	2
2	Sputum	GeneXpert	Neg	2018	2
2	Sputum	GeneXpert	Neg	2018	2
2	Sputum	GeneXpert	Neg	2018	2
2	Sputum	GeneXpert	Neg	2018	2
2	Sputum	GeneXpert	Neg	2018	2
2	Sputum	GeneXpert	Neg	2018	2
2	Sputum	GeneXpert	Neg	2018	2
2	Sputum	GeneXpert	Neg	2018	2
2	Sputum	GeneXpert	Neg	2018	2
2	Sputum	GeneXpert	Neg	2018	2
2	Sputum	GeneXpert	Neg	2018	2
2	Sputum	GeneXpert	Neg	2018	2
2	Sputum	GeneXpert	Neg	2018	2
2	Sputum	GeneXpert	Neg	2018	2
2	Sputum	GeneXpert	Neg	2018	2
2	Sputum	GeneXpert	Neg	2018	2
2	Sputum	GeneXpert	Neg	2018	2
2	Sputum	GeneXpert	Neg	2018	2
2	Sputum	GeneXpert	Neg	2018	2
2	Sputum	GeneXpert	Neg	2018	2
2	Sputum	GeneXpert	Neg	2018	2
2	Sputum	GeneXpert	Neg	2018	2
2	Sputum	GeneXpert	Neg	2018	2
2	Sputum	GeneXpert	Neg	2018	2
2	Sputum	GeneXpert	Neg	2018	2
2	Sputum	GeneXpert	Neg	2018	2
2	Sputum	GeneXpert	Neg	2018	2
2	Sputum	GeneXpert	Neg	2018	2
2	Sputum	GeneXpert	Neg	2018	2
2	Sputum	GeneXpert	Neg	2018	2
2	Sputum	GeneXpert	Neg	2018	2
2	Sputum	GeneXpert	Neg	2018	2
2	Sputum	GeneXpert	Neg	2018	2
2	Sputum	GeneXpert	Neg	2018	2
2	Sputum	GeneXpert	Neg	2018	2
2	Sputum	GeneXpert	Neg	2018	2
2	Sputum	GeneXpert	Neg	2018	2
2	Sputum	GeneXpert	Neg	2018	2
2	Sputum	GeneXpert	Neg	2018	2
2	Sputum	GeneXpert	Neg	2018	2
2	Sputum	GeneXpert	Neg	2018	2
2	Sputum	GeneXpert	Neg	2018	2
2	Sputum	GeneXpert	Neg	2018	2
2	Sputum	GeneXpert	Neg	2018	2
2	Sputum	GeneXpert	Neg	2018	2
2	Sputum	GeneXpert	Neg	2018	2
2	Sputum	GeneXpert	Neg	2018	2
2	Sputum	GeneXpert	Neg	2018	2
2	Sputum	GeneXpert	Neg	2018	2
2	Sputum	GeneXpert	Neg	2018	2
2	Sputum	GeneXpert	Neg	2018	2
2	Sputum	GeneXpert	Neg	2018	2
2	Sputum	GeneXpert	Neg	2018	2
2	Sputum	GeneXpert	Neg	2018	2
2	Sputum	GeneXpert	Neg	2018	2
2	Sputum	GeneXpert	Neg	2018	2
2	Sputum	GeneXpert	Neg	2018	2
2	Sputum	GeneXpert	Neg	2018	2
2	Sputum	GeneXpert	Neg	2018	2
2	Sputum	GeneXpert	Neg	2018	2
2	Sputum	GeneXpert	Neg	2018	2
2	Sputum	GeneXpert	Neg	2018	2
2	Sputum	GeneXpert	Neg	2018	2
2	Sputum	GeneXpert	Neg	2018	2
2	Sputum	GeneXpert	Neg	2018	2
2	Sputum	GeneXpert	Neg	2018	2
2	Sputum	GeneXpert	Neg	2018	2
2	Sputum	GeneXpert	Neg	2018	2
2	Sputum	GeneXpert	Neg	2018	2
2	Sputum	GeneXpert	Neg	2018	2
2	Sputum	GeneXpert	Neg	2018	2
2	Sputum	GeneXpert	Neg	2018	2
2	Sputum	GeneXpert	Neg	2018	2
2	Sputum	GeneXpert	Neg	2018	2
2	Sputum	GeneXpert	Neg	2018	2
2	Sputum	GeneXpert	Neg	2018	2
2	Sputum	GeneXpert	Neg	2018	2
2	Sputum	GeneXpert	Neg	2018	2
2	Sputum	GeneXpert	Neg	2018	2
2	Sputum	GeneXpert	Neg	2018	2
2	Sputum	GeneXpert	Neg	2018	2
2	Sputum	GeneXpert	Neg	2018	2
2	Sputum	GeneXpert	Neg	2018	2
2	Sputum	GeneXpert	Neg	2018	2
2	Sputum	GeneXpert	Neg	2018	2
2	Sputum	GeneXpert	Neg	2018	2
2	Sputum	GeneXpert	Neg	2018	2
2	Sputum	GeneXpert	Neg	2018	2
2	Sputum	GeneXpert	Neg	2018	2
2	Sputum	GeneXpert	Neg	2018	2
2	Sputum	GeneXpert	Neg	2018	2
2	Sputum	GeneXpert	Neg	2018	2
2	Sputum	GeneXpert	Neg	2018	2
2	Sputum	GeneXpert	Neg	2018	2
2	Sputum	GeneXpert	Neg	2018	2
2	Sputum	GeneXpert	Neg	2018	2
2	Sputum	GeneXpert	Neg	2018	2
2	Sputum	GeneXpert	Neg	2018	2
2	Sputum	GeneXpert	Neg	2018	2
2	Sputum	GeneXpert	Neg	2018	2
2	Sputum	GeneXpert	Neg	2018	2
2	Sputum	GeneXpert	Neg	2018	2
2	Sputum	GeneXpert	Neg	2018	2
2	Sputum	GeneXpert	Neg	2018	2
2	Sputum	GeneXpert	Neg	2018	2
2	Sputum	GeneXpert	Neg	2018	2
2	Sputum	GeneXpert	Neg	2018	2
2	Sputum	GeneXpert	Neg	2018	2
2	Sputum	GeneXpert	Neg	2018	2
2	Sputum	GeneXpert	Neg	2018	2
2	Sputum	GeneXpert	Neg	2018	2
2	Sputum	GeneXpert	Neg	2018	2
2	Sputum	GeneXpert	Neg	2018	2
2	Sputum	GeneXpert	Neg	2018	2
2	Sputum	GeneXpert	Neg	2018	2
2	Sputum	GeneXpert	Neg	2018	2
2	Sputum	GeneXpert	Neg	2018	2
2	Sputum	GeneXpert	Neg	2018	2
2	Sputum	GeneXpert	Neg	2018	2
2	Sputum	GeneXpert	Neg	2018	2
2	Sputum	GeneXpert	Neg	2018	2
2	Sputum	GeneXpert	Neg	2018	2
2	Sputum	GeneXpert	Neg	2018	2
2	Sputum	GeneXpert	Neg	2018	2
2	Sputum	GeneXpert	Neg	2018	2
2	Sputum	GeneXpert	Neg	2018	2
2	Sputum	GeneXpert	Neg	2018	2
2	Sputum	GeneXpert	Neg	2018	2
2	Sputum	GeneXpert	Neg	2018	2
2	Sputum	GeneXpert	Neg	2018	2
2	Sputum	GeneXpert	Neg	2018	2
2	Sputum	GeneXpert	Neg	2018	2
2	Sputum	GeneXpert	Neg	2018	2
2	Sputum	GeneXpert	Neg	2018	2
2	Sputum	GeneXpert	Neg	2018	2
2	Sputum	GeneXpert	Neg	2018	2
2	Sputum	GeneXpert	Neg	2018	2
2	Sputum	GeneXpert	Neg	2018	2
2	Sputum	GeneXpert	Neg	2018	2
2	Sputum	GeneXpert	Neg	2018	2
2	Sputum	GeneXpert	Neg	2018	2
2	Sputum	GeneXpert	Neg	2018	2
2	Sputum	GeneXpert	Neg	2018	2
2	Sputum	GeneXpert	Neg	2018	2
2	Sputum	GeneXpert	Neg	2018	2
2	Sputum	GeneXpert	Neg	2018	2
2	Sputum	GeneXpert	Neg	2018	2
2	Sputum	GeneXpert	Neg	2018	2
2	Sputum	GeneXpert	Neg	2018	2
2	Sputum	GeneXpert	Neg	2018	2
2	Sputum	GeneXpert	Neg	2018	2
2	Sputum	GeneXpert	Neg	2018	2
2	Sputum	GeneXpert	Neg	2018	2
2	Sputum	GeneXpert	Neg	2018	2
2	Sputum	GeneXpert	Neg	2018	2
2	Sputum	GeneXpert	Neg	2018	2
2	Sputum	GeneXpert	Neg	2018	2
2	Sputum	GeneXpert	Neg	2018	2
2	Sputum	GeneXpert	Neg	2018	2
2	Sputum	GeneXpert	Neg	2018	2
2	Sputum	GeneXpert	Neg	2018	2
2	Sputum	GeneXpert	Neg	2018	2
2	Sputum	GeneXpert	Neg	2018	2
2	Sputum	GeneXpert	Neg	2018	2
2	Sputum	GeneXpert	Neg	2018	2
2	Sputum	GeneXpert	Neg	2018	2
2	Sputum	GeneXpert	Neg	2018	2
2	Sputum	GeneXpert	Neg	2018	2
2	Sputum	GeneXpert	Neg	2018	2
2	Sputum	GeneXpert	Neg	2018	2
2	Sputum	GeneXpert	Neg	2018	2
2	Sputum	GeneXpert	Neg	2018	2
2	Sputum	GeneXpert	Neg	2018	2
2	Sputum	GeneXpert	Neg	2018	2
2	Sputum	GeneXpert	Neg	2018	2
2	Sputum	GeneXpert	Neg	2018	2
2	Sputum	GeneXpert	Neg	2018	2
2	Sputum	GeneXpert	Neg	2018	2
2	Sputum	GeneXpert	Neg	2018	2
2	Sputum	GeneXpert	Neg	2018	2
2	Sputum	GeneXpert	Neg	2018	2
2	Sputum	GeneXpert	Neg	2018	2
2	Sputum	GeneXpert	Neg	2018	2
2	Sputum	GeneXpert	Neg	2018	2
2	Sputum	GeneXpert	Neg	2018	2
2	Sputum	GeneXpert	Neg	2018	2
2	Sputum	GeneXpert	Neg	2018	2
2	Sputum	GeneXpert	Neg	2018	2
2	Sputum	GeneXpert	Neg	2018	2
2	Sputum	GeneXpert	Neg	2018	2
2	Sputum	GeneXpert	Neg	2018	2
2	Sputum	GeneXpert	Neg	2018	2
2	Sputum	GeneXpert	Neg	2018	2
2	Sputum	GeneXpert	Neg	2018	2
2	Sputum	GeneXpert	Neg	2018	2
2	Sputum	GeneXpert	Neg	2018	2
2	Sputum	GeneXpert	Neg	2018	2
2	Sputum	GeneXpert	Neg	2018	2
2	Sputum	GeneXpert	Neg	2018	2
2	Sputum	GeneXpert	Neg	2018	2
2	Sputum	GeneXpert	Neg	2018	2
2	Sputum	GeneXpert	Neg	2018	2
2	Sputum	GeneXpert	Neg	2018	2
2	Sputum	GeneXpert	Neg	2018	2
2	Sputum	GeneXpert	Neg	2018	2
2	Sputum	GeneXpert	Neg	2018	2
2	Sputum	GeneXpert	Neg	2018	2
2	Sputum	GeneXpert	Neg	2018	2
2	Sputum	GeneXpert	Neg	2018	2
2	Sputum	GeneXpert	Neg	2018	2
2	Sputum	GeneXpert	Neg	2018	2
2	Sputum	GeneXpert	Neg	2018	2
2	Sputum	GeneXpert	Neg	2018	2
2	Sputum	GeneXpert	Neg	2018	2
2	Sputum	GeneXpert	Neg	2018	2
2	Sputum	GeneXpert	Neg	2018	2
2	Sputum	GeneXpert	Neg	2018	2
2	Sputum	GeneXpert	Neg	2018	2
2	Sputum	GeneXpert	Neg	2018	2
2	Sputum	GeneXpert	Neg	2018	2
2	Sputum	GeneXpert	Neg	2018	2
2	Sputum	GeneXpert	Neg	2018	2
2	Sputum	GeneXpert	Neg	2018	2
2	Sputum	GeneXpert	Neg	2018	2
2	Sputum	GeneXpert	Neg	2018	2
2	Sputum	GeneXpert	Neg	2018	2
2	Sputum	GeneXpert	Neg	2018	2
2	Sputum	GeneXpert	Neg	2018	2
2	Sputum	GeneXpert	Neg	2018	2
2	Sputum	GeneXpert	Neg	2018	2
2	Sputum	GeneXpert	Neg	2018	2
2	Sputum	GeneXpert	Neg	2018	2
2	Sputum	GeneXpert	Neg	2018	2
2	Sputum	GeneXpert	Neg	2018	2
2	Sputum	GeneXpert	Neg	2018	2
2	Sputum	GeneXpert	Neg	2018	2
2	Sputum	GeneXpert	Neg	2018	2
2	Sputum	GeneXpert	Neg	2018	2
2	Sputum	GeneXpert	Neg	2018	2
2	Sputum	GeneXpert	Neg	2018	2
2	Sputum	GeneXpert	Neg	2018	2
2	Sputum	GeneXpert	Neg	2018	2
2	Sputum	GeneXpert	Neg	2018	2
2	Sputum	GeneXpert	Neg	2018	2
2	Sputum	GeneXpert	Neg	2018	2
2	Sputum	GeneXpert	Neg	2018	2
2	Sputum	GeneXpert	Neg	2018	2
2	Sputum	GeneXpert	Neg	2018	2
2	Sputum	GeneXpert	Neg	2018	2
2	Sputum	GeneXpert	Neg	2018	2
2	Sputum	GeneXpert	Neg	2018	2
2	Sputum	GeneXpert	Neg	2018	2
2	Sputum	GeneXpert	Neg	2018	2
2	Sputum	GeneXpert	Neg	2018	2
2	Sputum	GeneXpert	Neg	2018	2
2	Sputum	GeneXpert	Neg	2018	2
2	Sputum	GeneXpert	Neg	2018	2
2	Sputum	GeneXpert	Neg	2018	2
2	Sputum	GeneXpert	Neg	2018	2
2	Sputum	GeneXpert	Neg	2018	2
2	Sputum	GeneXpert	Neg	2018	2
2	Sputum	GeneXpert	Neg	2018	2
2	Sputum	GeneXpert	Neg	2018	2
2	Sputum	GeneXpert	Neg	2018	2
2	Sputum	GeneXpert	Neg	2018	2
2	Sputum	GeneXpert	Neg	2018	2
2	Sputum	GeneXpert	Neg	2018	2
2	Sputum	GeneXpert	Neg	2018	2
2	Sputum	GeneXpert	Neg	2018	2
2	Sputum	GeneXpert	Neg	2018	2
2	Sputum	GeneXpert	Neg	2018	2
2	Sputum	GeneXpert	Neg	2018	2
2	Sputum	GeneXpert	Neg	2018	2
2	Sputum	GeneXpert	Neg	2018	2
2	Sputum	GeneXpert	Neg	2018	2
2	Sputum	GeneXpert	Neg	2018	2
2	Sputum	GeneXpert	Neg	2018	2
2	Sputum	GeneXpert	Neg	2018	2
2	Sputum	GeneXpert	Neg	2018	2
2	Sputum	GeneXpert	Neg	2018	2
2	Sputum	GeneXpert	Neg	2018	2
2	Sputum	GeneXpert	Neg	2018	2
2	Sputum	GeneXpert	Neg	2018	2
2	Sputum	GeneXpert	Neg	2018	2
2	Sputum	GeneXpert	Neg	2018	2
2	Sputum	GeneXpert	Neg	2018	2
2	Sputum	GeneXpert	Neg	2018	2
2	Sputum	GeneXpert	Neg	2018	2
2	Sputum	GeneXpert	Neg	2018	2
2	Sputum	GeneXpert	Neg	2018	2
2	Sputum	GeneXpert	Neg	2018	2
2	Sputum	GeneXpert	Neg	2018	2
2	Sputum	GeneXpert	Neg	2018	2
2	Sputum	GeneXpert	Neg	2018	2
2	Sputum	GeneXpert	Neg	2018	2
2	Sputum	GeneXpert	Neg	2018	2
2	Sputum	GeneXpert	Neg	2018	2
2	Sputum	GeneXpert	Neg	2018	2
2	Sputum	GeneXpert	Neg	2018	2
2	Sputum	GeneXpert	Neg	2018	2
2	Sputum	GeneXpert	Neg	2018	2
2	Sputum	GeneXpert	Neg	2018	2
2	Sputum	GeneXpert	Neg	2018	2
2	Sputum	GeneXpert	Neg	2018	2
2	Sputum	GeneXpert	Neg	2018	2
2	Sputum	GeneXpert	Neg	2018	2
2	Sputum	GeneXpert	Neg	2018	2
2	Sputum	GeneXpert	Neg	2018	2
2	Sputum	GeneXpert	Neg	2018	2
2	Sputum	GeneXpert	Neg	2018	2
2	Sputum	GeneXpert	Neg	2018	2
2	Sputum	GeneXpert	Neg	2018	2
2	Sputum	GeneXpert	Neg	2018	2
2	Sputum	GeneXpert	Neg	2018	2
2	Sputum	GeneXpert	Neg	2018	2
2	Sputum	GeneXpert	Neg	2018	2
2	Sputum	GeneXpert	Neg	2018	2
2	Sputum	GeneXpert	Neg	2018	2
2	Sputum	GeneXpert	Neg	2018	2
2	Sputum	GeneXpert	Neg	2018	2
2	Sputum	GeneXpert	Neg	2018	2
2	Sputum	GeneXpert	Neg	2018	2
2	Sputum	GeneXpert	Neg	2018	2
2	Sputum	GeneXpert	Neg	2018	2
2	Sputum	GeneXpert	Neg	2018	2
2	Sputum	GeneXpert	Neg	2018	2
2	Sputum	GeneXpert	Neg	2018	2
2	Sputum	GeneXpert	Neg	2018	2
2	Sputum	GeneXpert	Neg	2018	2
2	Sputum	GeneXpert	Neg	2018	2
2	Sputum	GeneXpert	Neg	2018	2
2	Sputum	GeneXpert	Neg	2018	2
2	Sputum	GeneXpert	Neg	2018	2
2	Sputum	GeneXpert	Neg	2018	2
2	Sputum	GeneXpert	Neg	2018	2
2	Sputum	GeneXpert	Neg	2018	2
2	Sputum	GeneXpert	Neg	2018	2
2	Sputum	GeneXpert	Neg	2018	2
2	Sputum	GeneXpert	Neg	2018	2
2	Sputum	GeneXpert	Neg	2018	2
2	Sputum	GeneXpert	Neg	2018	2
2	Sputum	GeneXpert	Neg	2018	2
2	Sputum	GeneXpert	Neg	2018	2
2	Sputum	GeneXpert	Neg	2018	2
2	Sputum	GeneXpert	Neg	2018	2
2	Sputum	GeneXpert	Neg	2018	2
2	Sputum	GeneXpert	Neg	2018	2
2	Sputum	GeneXpert	Neg	2018	2
2	Sputum	GeneXpert	Neg	2018	2
2	Sputum	GeneXpert	Neg	2018	2
2	Sputum	GeneXpert	Neg	2018	2
2	Sputum	GeneXpert	Neg	2018	2
2	Sputum	GeneXpert	Neg	2018	2
2	Sputum	GeneXpert	Neg	2018	2
2	Sputum	GeneXpert	Neg	2018	2
2	Sputum	GeneXpert	Neg	2018	2
2	Sputum	GeneXpert	Neg	2018	2
2	Sputum	GeneXpert	Neg	2018	2
2	Sputum	GeneXpert	Neg	2018	2
2	Sputum	GeneXpert	Neg	2018	2
2	Sputum	GeneXpert	Neg	2018	2
2	Sputum	GeneXpert	Neg	2018	2
2	Sputum	GeneXpert	Neg	2018	2
2	Sputum	GeneXpert	Neg	2018	2
2	Sputum	GeneXpert	Neg	2018	2
2	Sputum	GeneXpert	Neg	2018	2
2	Sputum	GeneXpert	Neg	2018	2
2	Sputum	GeneXpert	Neg	2018	2
2	Sputum	GeneXpert	Neg	2018	2
2	Sputum	GeneXpert	Neg	2018	2
2	Sputum	GeneXpert	Neg	2018	2
2	Sputum	GeneXpert	Neg	2018	2
2	Sputum	GeneXpert	Neg	2018	2
2	Sputum	GeneXpert	Neg	2018	2
2	Sputum	GeneXpert	Neg	2018	2
2	Sputum	GeneXpert	Neg	2018	2
2	Sputum	GeneXpert	Neg	2018	2
2	Sputum	GeneXpert	Neg	2018	2
2	Sputum	GeneXpert	Neg	2018	2
2	Sputum	GeneXpert	Neg	2018	2
2	Sputum	GeneXpert	Neg	2018	2
2	Sputum	GeneXpert	Neg	2018	2
2	Sputum	GeneXpert	Neg	2018	2
2	Sputum	GeneXpert	Neg	2018	2
2	Sputum	GeneXpert	Neg	2018	2
2	Sputum	GeneXpert	Neg	2018	2
2	Sputum	GeneXpert	Neg	2018	2
2	Sputum	GeneXpert	Neg	2018	2
2	Sputum	GeneXpert	Neg	2018	2
2	Sputum	GeneXpert	Neg	2018	2
2	Sputum	GeneXpert	Neg	2018	2
2	Sputum	GeneXpert	Neg	2018	2
2	Sputum	GeneXpert	Neg	2018	2
2	Sputum	GeneXpert	Neg	2018	2
2	Sputum	GeneXpert	Neg	2018	2
2	Sputum	GeneXpert	Neg	2018	2
2	Sputum	GeneXpert	Neg	2018	2
2	Sputum	GeneXpert	Neg	2018	2
2	Sputum	GeneXpert	Neg	2018	2
2	Sputum	GeneXpert	Neg	2018	2
2	Sputum	GeneXpert	Neg	2018	2
2	Sputum	GeneXpert	Neg	2018	2
2	Sputum	GeneXpert	Neg	2018	2
2	Sputum	GeneXpert	Neg	2018	2
2	Sputum	GeneXpert	Neg	2018	2
2	Sputum	GeneXpert	Neg	2018	2
2	Sputum	GeneXpert	Neg	2018	2
2	Sputum	GeneXpert	Neg	2018	2
2	Sputum	GeneXpert	Neg	2018	2
2	Sputum	GeneXpert	Neg	2018	2
2	Sputum	GeneXpert	Neg	2018	2
2	Sputum	GeneXpert	Neg	2018	2
2	Sputum	GeneXpert	Neg	2018	2
2	Sputum	GeneXpert	Neg	2018	2
2	Sputum	GeneXpert	Neg	2018	2
2	Sputum	GeneXpert	Neg	2018	2
2	Sputum	GeneXpert	Neg	2018	2
2	Sputum	GeneXpert	Neg	2018	2
2	Sputum	GeneXpert	Neg	2018	2
2	Sputum	GeneXpert	Neg	2018	2
2	Sputum	GeneXpert	Neg	2018	2
2	Sputum	GeneXpert	Neg	2018	2
2	Sputum	GeneXpert	Neg	2018	2
2	Sputum	GeneXpert	Neg	2018	2
2	Sputum	GeneXpert	Neg	2018	2
2	Sputum	GeneXpert	Neg	2018	2
2	Sputum	GeneXpert	Neg	2018	2
2	Sputum	GeneXpert	Neg	2018	2
2	Sputum	GeneXpert	Neg	2018	2
2	Sputum	GeneXpert	Neg	2018	2
2	Sputum	GeneXpert	Neg	2018	2
2	Sputum	GeneXpert	Neg	2018	2
2	Sputum	GeneXpert	Neg	2018	2
2	Sputum	GeneXpert	Neg	2018	2
2	Sputum	GeneXpert	Neg	2018	2
2	Sputum	GeneXpert	Neg	2018	2
2	Sputum	GeneXpert	Neg	2018	2
2	Sputum	GeneXpert	Neg	2018	2
2	Sputum	GeneXpert	Neg	2018	2
2	Sputum	GeneXpert	Neg	2018	2
2	Sputum	GeneXpert	Neg	2018	2
2	Sputum	GeneXpert	Neg	2018	2
2	Sputum	GeneXpert	Neg	2018	2
2	Sputum	GeneXpert	Neg	2018	2
2	Sputum	GeneXpert	Neg	2018	2
2	Sputum	GeneXpert	Neg	2018	2
2	Sputum	GeneXpert	Neg	2018	2
2	Sputum	GeneXpert	Neg	2018	2
2	Sputum	GeneXpert	Neg	2018	2
2	Sputum	GeneXpert	Neg	2018	2
2	Sputum	GeneXpert	Neg	2018	2
2	Sputum	GeneXpert	Neg	2018	2
2	Sputum	GeneXpert	Neg	2018	2
2	Sputum	GeneXpert	Neg	2018	2
2	Sputum	GeneXpert	Neg	2018	2
2	Sputum	GeneXpert	Neg	2018	2
2	Sputum	GeneXpert	Neg	2018	2
2	Sputum	GeneXpert	Neg	2018	2
2	Sputum	GeneXpert	Neg	2018	2
2	Sputum	GeneXpert	Neg	2018	2
2	Sputum	GeneXpert	Neg	2018	2
2	Sputum	GeneXpert	Neg	2018	2
2	Sputum	GeneXpert	Neg	2018	2
2	Sputum	GeneXpert	Neg	2018	2
2	Sputum	GeneXpert	Neg	2018	2
2	Sputum	GeneXpert	Neg	2018	2
2	Sputum	GeneXpert	Neg	2018	2
2	Sputum	GeneXpert	Neg	2018	2
2	Sputum	GeneXpert	Neg	2018	2
2	Sputum	GeneXpert	Neg	2018	2
2	Sputum	GeneXpert	Neg	2018	2
2	Sputum	GeneXpert	Neg	2018	2
2	Sputum	GeneXpert	Neg	2018	2
2	Sputum	GeneXpert	Neg	2018	2
2	Sputum	GeneXpert	Neg	2018	2
2	Sputum	GeneXpert	Neg	2018	2
2	Sputum	GeneXpert	Neg	2018	2
2	Sputum	GeneXpert	Neg	2018	2
2	Sputum	GeneXpert	Neg	2018	2
2	Sputum	GeneXpert	Neg	2018	2
2	Sputum	GeneXpert	Neg	2018	2
2	Sputum	GeneXpert	Neg	2018	2
2	Sputum	GeneXpert	Neg	2018	2
2	Sputum	GeneXpert	Neg	2018	2
2	Sputum	GeneXpert	Neg	2018	2
2	Sputum	GeneXpert	Neg	2018	2
2	Sputum	GeneXpert	Neg	2018	2
2	Sputum	GeneXpert	Neg	2018	2
2	Sputum	GeneXpert	Neg	2018	2
2	Sputum	GeneXpert	Neg	2018	2
2	Sputum	GeneXpert	Neg	2018	2
2	Sputum	GeneXpert	Neg	2018	2
2	Sputum	GeneXpert	Neg	2018	2
2	Sputum	GeneXpert	Neg	2018	2
2	Sputum	GeneXpert	Neg	2018	2
2	Sputum	GeneXpert	Neg	2018	2
2	Sputum	GeneXpert	Neg	2018	2
2	Sputum	GeneXpert	Neg	2018	2
2	Sputum	GeneXpert	Neg	2018	2
2	Sputum	GeneXpert	Neg	2018	2
2	Sputum	GeneXpert	Neg	2018	2
2	Sputum	GeneXpert	Neg	2018	2
2	Sputum	GeneXpert	Neg	2018	2
2	Sputum	GeneXpert	Neg	2018	2
2	Sputum	GeneXpert	Neg	2018	2
2	Sputum	GeneXpert	Neg	2018	2
2	Sputum	GeneXpert	Neg	2018	2
2	Sputum	GeneXpert	Neg	2018	2
2	Sputum	GeneXpert	Neg	2018	2
2	Sputum	GeneXpert	Neg	2018	2
2	Sputum	GeneXpert	Neg	2018	2
2	Sputum	GeneXpert	Neg	2018	2
2	Sputum	GeneXpert	Neg	2018	2
2	Sputum	GeneXpert	Neg	2018	2
2	Sputum	GeneXpert	Neg	2018	2
2	Sputum	GeneXpert	Neg	2018	2
2	Sputum	GeneXpert	Neg	2018	2
2	Sputum	GeneXpert	Neg	2018	2
2	Sputum	GeneXpert	Neg	2018	2
2	Sputum	GeneXpert	Neg	2018	2
2	Sputum	GeneXpert	Neg	2018	2
2	Sputum	GeneXpert	Neg	2018	2
2	Sputum	GeneXpert	Neg	2018	2
2	Sputum	GeneXpert	Neg	2018	2
2	Sputum	GeneXpert	Neg	2018	2
2	Sputum	GeneXpert	Neg	2018	2
2	Sputum	GeneXpert	Neg	2018	2
2	Sputum	GeneXpert	Neg	2018	2
2	Sputum	GeneXpert	Neg	2018	2
2	Sputum	GeneXpert	Neg	2018	2
2	Sputum	GeneXpert	Neg	2018	2
2	Sputum	GeneXpert	Neg	2018	2
2	Sputum	GeneXpert	Neg	2018	2
2	Sputum	GeneXpert	Neg	2018	2
2	Sputum	GeneXpert	Neg	2018	2
2	Sputum	GeneXpert	Neg	2018	2
2	Sputum	GeneXpert	Neg	2018	2
2	Sputum	GeneXpert	Neg	2018	2
2	Sputum	GeneXpert	Neg	2018	2
2	Sputum	GeneXpert	Neg	2018	2
2	Sputum	GeneXpert	Neg	2018	2
2	Sputum	GeneXpert	Neg	2018	2
2	Sputum	GeneXpert	Neg	2018	2
2	Sputum	GeneXpert	Neg	2018	2
2	Sputum	GeneXpert	Neg	2018	2
2	Sputum	GeneXpert	Neg	2018	2
2	Sputum	GeneXpert	Neg	2018	2
2	Sputum	GeneXpert	Neg	2018	2
2	Sputum	GeneXpert	Neg	2018	2
2	Sputum	GeneXpert	Neg	2018	2
2	Sputum	GeneXpert	Neg	2018	2
2	Sputum	GeneXpert	Neg	2018	2
2	Sputum	GeneXpert	Neg	2018	2
2	Sputum	GeneXpert	Neg	2018	2
2	Sputum	GeneXpert	Neg	2018	2
2	Sputum	GeneXpert	Neg	2018	2
2	Sputum	GeneXpert	Neg	2018	2
2	Sputum	GeneXpert	Neg	2018	2
2	Sputum	GeneXpert	Neg	2018	2
2	Sputum	GeneXpert	Neg	2018	2
2	Sputum	GeneXpert	Neg	2018	2
2	Sputum	GeneXpert	Neg	2018	2
2	Sputum	GeneXpert	Neg	2018	2
2	Sputum	GeneXpert	Neg	2018	2
2	Sputum	GeneXpert	Neg	2018	2
2	Sputum	GeneXpert	Neg	2018	2
2	Sputum	GeneXpert	Neg	2018	2
2	Sputum	GeneXpert	Neg	2018	2
2	Sputum	GeneXpert	Neg	2018	2
2	Sputum	GeneXpert	Neg	2018	2
2	Sputum	GeneXpert	Neg	2018	2
2	Sputum	GeneXpert	Neg	2018	2
2	Sputum	GeneXpert	Neg	2018	2
2	Sputum	GeneXpert	Neg	2018	2
2	Sputum	GeneXpert	Neg	2018	2
2	Sputum	GeneXpert	Neg	2018	2
2	Sputum	GeneXpert	Neg	2018	2
2	Sputum	GeneXpert	Neg	2018	2
2	Sputum	GeneXpert	Neg	2018	2
2	Sputum	GeneXpert	Neg	2018	2
2	Sputum	GeneXpert	Neg	2018	2
2	Sputum	GeneXpert	Neg	2018	2
2	Sputum	GeneXpert	Neg	2018	2
2	Sputum	GeneXpert	Neg	2018	2
2	Sputum	GeneXpert	Neg	2018	2
2	Sputum	GeneXpert	Neg	2018	2
2	Sputum	GeneXpert	Neg	2018	2
2	Sputum	GeneXpert	Neg	2018	2
2	Sputum	GeneXpert	Neg	2018	2
2	Sputum	GeneXpert	Neg	2018	2
2	Sputum	GeneXpert	Neg	2018	2
2	Sputum	GeneXpert	Neg	2018	2
2	Sputum	GeneXpert	Neg	2018	2
2	Sputum	GeneXpert	Neg	2018	2
2	Sputum	GeneXpert	Neg	2018	2
2	Sputum	GeneXpert	Neg	2018	2
2	Sputum	GeneXpert	Neg	2018	2
2	Sputum	GeneXpert	Neg	2018	2
2	Sputum	GeneXpert	Neg	2018	2
2	Sputum	GeneXpert	Neg	2018	2
2	Sputum	GeneXpert	Neg	2018	2
2	Sputum	GeneXpert	Neg	2018	2
2	Sputum	GeneXpert	Neg	2018	2
2	Sputum	GeneXpert	Neg	2018	2
2	Sputum	GeneXpert	Neg	2018	2
2	Sputum	GeneXpert	Neg	2018	2
2	Sputum	GeneXpert	Neg	2018	2
2	Sputum	GeneXpert	Neg	2018	2
2	Sputum	GeneXpert	Neg	2018	2
2	Sputum	GeneXpert	Neg	2018	2
2	Sputum	GeneXpert	Neg	2018	2
2	Sputum	GeneXpert	Neg	2018	2
2	Sputum	GeneXpert	Neg	2018	2
2	Sputum	GeneXpert	Neg	2018	2
2	Sputum	GeneXpert	Neg	2018	2
2	Sputum	GeneXpert	Neg	2018	2
2	Sputum	GeneXpert	Neg	2018	2
2	Sputum	GeneXpert	Neg	2018	2
2	Sputum	GeneXpert	Neg	2018	2
2	Sputum	GeneXpert	Neg	2018	2
2	Sputum	GeneXpert	Neg	2018	2
2	Sputum	GeneXpert	Neg	2018	2
2	Sputum	GeneXpert	Neg	2018	2
2	Sputum	GeneXpert	Neg	2018	2
2	Sputum	GeneXpert	Neg	2018	2
2	Sputum	GeneXpert	Neg	2018	2
2	Sputum	GeneXpert	Neg	2018	2
2	Sputum	GeneXpert	Neg	2018	2
2	Sputum	GeneXpert	Neg	2018	2
2	Sputum	GeneXpert	Neg	2018	2
2	Sputum	GeneXpert	Neg	2018	2
2	Sputum	GeneXpert	Neg	2018	2
2	Sputum	GeneXpert	Neg	2018	2
2	Sputum	GeneXpert	Neg	2018	2
2	Sputum	GeneXpert	Neg	2018	2
2	Sputum	GeneXpert	Neg	2018	2
2	Sputum	GeneXpert	Neg	2018	2
2	Sputum	GeneXpert	Neg	2018	2
2	Sputum	GeneXpert	Neg	2018	2
2	Sputum	GeneXpert	Neg	2018	2
2	Sputum	GeneXpert	Neg	2018	2
2	Sputum	GeneXpert	Neg	2018	2
2	Sputum	GeneXpert	Neg	2018	2
2	Sputum	GeneXpert	Neg	2018	2
2	Sputum	GeneXpert	Neg	2018	2
2	Sputum	GeneXpert	Neg	2018	2
2	Sputum	GeneXpert	Neg	2018	2
2	Sputum	GeneXpert	Neg	2018	2
2	Sputum	GeneXpert	Neg	2018	2
2	Sputum	GeneXpert	Neg	2018	2
2	Sputum	GeneXpert	Neg	2018	2
2	Sputum	GeneXpert	Neg	2018	2
2	Sputum	GeneXpert	Neg	2018	2
2	Sputum	GeneXpert	Neg	2018	2
2	Sputum	GeneXpert	Neg	2018	2
2	Sputum	GeneXpert	Neg	2018	2
2	Sputum	GeneXpert	Neg	2018	2
2	Sputum	GeneXpert	Neg	2018	2
2	Sputum	GeneXpert	Neg	2018	2
2	Sputum	GeneXpert	Neg	2018	2
2	Sputum	GeneXpert	Neg	2018	2
2	Sputum	GeneXpert	Neg	2018	2
2	Sputum	GeneXpert	Neg	2018	2
2	Sputum	GeneXpert	Neg	2018	2
2	Sputum	GeneXpert	Neg	2018	2
2	Sputum	GeneXpert	Neg	2018	2
2	Sputum	GeneXpert	Neg	2018	2
2	Sputum	GeneXpert	Neg	2018	2
2	Sputum	GeneXpert	Neg	2018	2
2	Sputum	GeneXpert	Neg	2018	2
2	Sputum	GeneXpert	Neg	2018	2
2	Sputum	GeneXpert	Neg	2018	2
2	Sputum	GeneXpert	Neg	2018	2
2	Sputum	GeneXpert	Neg	2018	2
2	Sputum	GeneXpert	Neg	2018	2
2	Sputum	GeneXpert	Neg	2018	2
2	Sputum	GeneXpert	Neg	2018	2
2	Sputum	GeneXpert	Neg	2018	2
2	Sputum	GeneXpert	Neg	2018	2
2	Sputum	GeneXpert	Neg	2018	2
2	Sputum	GeneXpert	Neg	2018	2
2	Sputum	GeneXpert	Neg	2018	2
2	Sputum	GeneXpert	Neg	2018	2
2	Sputum	GeneXpert	Neg	2018	2
2	Sputum	GeneXpert	Neg	2018	2
2	Sputum	GeneXpert	Neg	2018	2
2	Sputum	GeneXpert	Neg	2018	2
2	Sputum	GeneXpert	Neg	2018	2
2	Sputum	GeneXpert	Neg	2018	2
2	Sputum	GeneXpert	Neg	2018	2
2	Sputum	GeneXpert	Neg	2018	2
2	Sputum	GeneXpert	Neg	2018	2
2	Sputum	GeneXpert	Neg	2018	2
2	Sputum	GeneXpert	Neg	2018	2
2	Sputum	GeneXpert	Neg	2018	2
2	Sputum	GeneXpert	Neg	2018	2
2	Sputum	GeneXpert	Neg	2018	2
2	Sputum	GeneXpert	Neg	2018	2
2	Sputum	GeneXpert	Neg	2018	2
2	Sputum	GeneXpert	Neg	2018	2
2	Sputum	GeneXpert	Neg	2018	2
2	Sputum	GeneXpert	Neg	2018	2
2	Sputum	GeneXpert	Neg	2018	2
2	Sputum	GeneXpert	Neg	2018	2
2	Sputum	GeneXpert	Neg	2018	2
2	Sputum	GeneXpert	Neg	2018	2
2	Sputum	GeneXpert	Neg	2018	2
2	Sputum	GeneXpert	Neg	2018	2
2	Sputum	GeneXpert	Neg	2018	2
2	Sputum	GeneXpert	Neg	2018	2
2	Sputum	GeneXpert	Neg	2018	2
2	Sputum	GeneXpert	Neg	2018	2
2	Sputum	GeneXpert	Neg	2018	2
2	Sputum	GeneXpert	Neg	2018	2
2	Sputum	GeneXpert	Neg	2018	2
2	Sputum	GeneXpert	Neg	2018	2
2	Sputum	GeneXpert	Neg	2018	2
2	Sputum	GeneXpert	Neg	2018	2
2	Sputum	GeneXpert	Neg	2018	2
2	Sputum	GeneXpert	Neg	2018	2
2	Sputum	GeneXpert	Neg	2018	2
2	Sputum	GeneXpert	Neg	2018	2
2	Sputum	GeneXpert	Neg	2018	2
2	Sputum	GeneXpert	Neg	2018	2
2	Sputum	GeneXpert	Neg	2018	2
2	Sputum	GeneXpert	Neg	2018	2
2	Sputum	GeneXpert	Neg	2018	2
2	Sputum	GeneXpert	Neg	2018	2
2	Sputum	GeneXpert	Neg	2018	2
2	Sputum	GeneXpert	Neg	2018	2
2	Sputum	GeneXpert	Neg	2018	2
2	Sputum	GeneXpert	Neg	2018	2
2	Sputum	GeneXpert	Neg	2018	2
2	Sputum	GeneXpert	Neg	2018	2
2	Sputum	GeneXpert	Neg	2018	2
2	Sputum	GeneXpert	Neg	2018	2
2	Sputum	GeneXpert	Neg	2018	2
2	Sputum	GeneXpert	Neg	2018	2
2	Sputum	GeneXpert	Neg	2018	2
2	Sputum	GeneXpert	Neg	2018	2
2	Sputum	GeneXpert	Neg	2018	2
2	Sputum	GeneXpert	Neg	2018	2
2	Sputum	GeneXpert	Neg	2018	2
2	Sputum	GeneXpert	Neg	2018	2
2	Sputum	GeneXpert	Neg	2018	2
2	Sputum	GeneXpert	Neg	2018	2
2	Sputum	GeneXpert	Neg	2018	2
2	Sputum	GeneXpert	Neg	2018	2
2	Sputum	GeneXpert	Neg	2018	2
2	Sputum	GeneXpert	Neg	2018	2
2	Sputum	GeneXpert	Neg	2018	2
2	Sputum	GeneXpert	Neg	2018	2
2	Sputum	GeneXpert	Neg	2018	2
2	Sputum	GeneXpert	Neg	2018	2
2	Sputum	GeneXpert	Neg	2018	2
2	Sputum	GeneXpert	Neg	2018	2
2	Sputum	GeneXpert	Neg	2018	2
2	Sputum	GeneXpert	Neg	2018	2
2	Sputum	GeneXpert	Neg	2018	2
2	Sputum	GeneXpert	Neg	2018	2
2	Sputum	GeneXpert	Neg	2018	2
2	Sputum	GeneXpert	Neg	2018	2
2	Sputum	GeneXpert	Neg	2018	2
2	Sputum	GeneXpert	Neg	2018	2
2	Sputum	GeneXpert	Neg	2018	2
2	Sputum	GeneXpert	Neg	2018	2
2	Sputum	GeneXpert	Neg	2018	2
2	Sputum	GeneXpert	T	2018	2
2	Sputum	GeneXpert	T	2018	2
2	Sputum	GeneXpert	T	2018	2
2	Sputum	GeneXpert	T	2018	2
2	Sputum	GeneXpert	T	2018	2
2	Sputum	GeneXpert	T	2018	2
2	Sputum	GeneXpert	T	2018	2
2	Sputum	GeneXpert	T	2018	2
2	Sputum	GeneXpert	T	2018	2
2	Sputum	GeneXpert	T	2018	2
2	Sputum	GeneXpert	T	2018	2
2	Sputum	GeneXpert	T	2017	2
2	Sputum	GeneXpert	T	2018	2
2	Sputum	GeneXpert	T	2018	2
2	Sputum	GeneXpert	T	2018	2
2	Sputum	GeneXpert	T	2018	2
2	Sputum	GeneXpert	T	2018	2
2	Sputum	GeneXpert	T	2018	2
2	Sputum	GeneXpert	T	2018	2
2	Sputum	GeneXpert	T	2018	2
2	Sputum	GeneXpert	T	2017	2
2	Sputum	GeneXpert	T	2017	2
2	Sputum	GeneXpert	T	2017	2
2	Sputum	GeneXpert	T	2017	2
2	Sputum	GeneXpert	T	2017	2
2	Sputum	GeneXpert	T	2017	2
2	Sputum	GeneXpert	T	2017	2
2	Sputum	GeneXpert	T	2017	2
2	Sputum	GeneXpert	T	2017	2
2	Sputum	GeneXpert	T	2017	2
2	Sputum	GeneXpert	T	2017	2
2	Sputum	GeneXpert	T	2017	2
2	Sputum	GeneXpert	T	2017	2
2	Sputum	GeneXpert	T	2017	2
2	Sputum	GeneXpert	T	2017	2
2	Sputum	GeneXpert	T	2017	2
2	Sputum	GeneXpert	T	2017	2
2	Sputum	GeneXpert	T	2017	2
2	Sputum	GeneXpert	T	2017	2
2	Sputum	GeneXpert	T	2017	2
2	Sputum	GeneXpert	T	2017	2
2	Sputum	GeneXpert	T	2017	2
2	Sputum	GeneXpert	T	2017	2
2	Sputum	GeneXpert	T	2017	2
2	Sputum	GeneXpert	T	2017	2
2	Sputum	GeneXpert	T	2017	2
2	Sputum	GeneXpert	T	2017	2
2	Sputum	GeneXpert	T	2017	2
2	Sputum	GeneXpert	T	2017	2
2	Sputum	GeneXpert	T	2017	2
2	Sputum	GeneXpert	T	2017	2
2	Sputum	GeneXpert	T	2017	2
2	Sputum	GeneXpert	T	2017	2
2	Sputum	GeneXpert	T	2017	2
2	Sputum	GeneXpert	T	2017	2
2	Sputum	GeneXpert	T	2017	2
2	Sputum	GeneXpert	T	2017	2
2	Sputum	GeneXpert	T	2017	2
2	Sputum	GeneXpert	T	2017	2
2	Sputum	GeneXpert	T	2017	2
2	Sputum	GeneXpert	T	2017	2
2	Sputum	GeneXpert	T	2017	2
2	Sputum	GeneXpert	T	2017	2
2	Sputum	GeneXpert	T	2017	2
2	Sputum	GeneXpert	T	2017	2
2	Sputum	GeneXpert	T	2017	2
2	Sputum	GeneXpert	T	2017	2
2	Sputum	GeneXpert	T	2017	2
2	Sputum	GeneXpert	T	2017	2
2	Sputum	GeneXpert	T	2017	2
2	Sputum	GeneXpert	R	2017	2
2	Sputum	GeneXpert	T	2017	2
2	Sputum	GeneXpert	T	2017	2
2	Sputum	GeneXpert	T	2017	2
2	Sputum	GeneXpert	T	2017	2
2	Sputum	GeneXpert	T	2017	2
2	Sputum	GeneXpert	T	2018	2
2	Sputum	GeneXpert	T	2018	2
2	Sputum	GeneXpert	T	2018	2
2	Sputum	GeneXpert	T	2018	2
2	Sputum	GeneXpert	T	2018	2
2	Sputum	GeneXpert	T	2018	2
2	Sputum	GeneXpert	T	2018	2
2	Sputum	GeneXpert	T	2018	2
2	Sputum	GeneXpert	T	2018	2
2	Sputum	GeneXpert	T	2018	2
2	Sputum	GeneXpert	R	2018	2
2	Sputum	GeneXpert	T	2018	2
2	Sputum	GeneXpert	R	2018	2
2	Sputum	GeneXpert	T	2018	2
2	Sputum	GeneXpert	T	2018	2
2	Sputum	GeneXpert	T	2018	2
2	Sputum	GeneXpert	T	2018	2
2	Sputum	GeneXpert	T	2018	2
2	Sputum	GeneXpert	T	2018	2
2	Sputum	GeneXpert	T	2018	2
2	Sputum	GeneXpert	T	2018	2
2	Sputum	GeneXpert	T	2018	2
2	Sputum	GeneXpert	T	2017	2
2	Sputum	GeneXpert	R	2017	2
2	Sputum	GeneXpert	T	2017	2
2	Sputum	GeneXpert	T	2017	2
2	Sputum	GeneXpert	T	2017	2
2	Sputum	GeneXpert	R	2017	2
2	Sputum	GeneXpert	T	2017	2
2	Sputum	GeneXpert	T	2017	2
2	Sputum	GeneXpert	T	2017	2
2	Sputum	GeneXpert	T	2017	2
2	Sputum	GeneXpert	T	2017	2
2	Sputum	GeneXpert	T	2017	2
2	Sputum	GeneXpert	T	2017	2
2	Sputum	GeneXpert	T	2017	2
2	Sputum	GeneXpert	T	2017	2
2	Sputum	GeneXpert	T	2017	2
2	Sputum	GeneXpert	T	2017	2
2	Sputum	GeneXpert	T	2017	2
2	Sputum	GeneXpert	T	2017	2
2	Sputum	GeneXpert	T	2017	2
2	Sputum	GeneXpert	T	2017	2
2	Sputum	GeneXpert	T	2017	2
2	Sputum	GeneXpert	T	2017	2
2	Sputum	GeneXpert	R	2017	2
2	Sputum	GeneXpert	T	2017	2
2	Sputum	GeneXpert	T	2017	2
2	Sputum	GeneXpert	T	2017	2
2	Sputum	GeneXpert	T	2017	2
2	Sputum	GeneXpert	T	2017	2
2	Sputum	GeneXpert	T	2017	2
2	Sputum	GeneXpert	T	2017	2
2	Sputum	GeneXpert	T	2017	2
2	Sputum	GeneXpert	T	2017	2
2	Sputum	GeneXpert	T	2017	2
2	Sputum	GeneXpert	T	2017	2
2	Sputum	GeneXpert	T	2017	2
2	Sputum	GeneXpert	T	2017	2
2	Sputum	GeneXpert	T	2017	2
2	Sputum	GeneXpert	T	2017	2
2	Sputum	GeneXpert	T	2017	2
2	Sputum	GeneXpert	T	2017	2
2	Sputum	GeneXpert	T	2017	2
2	Sputum	GeneXpert	T	2017	2
2	Sputum	GeneXpert	T	2017	2
2	Sputum	GeneXpert	T	2017	2
2	Sputum	GeneXpert	T	2017	2
2	Sputum	GeneXpert	T	2017	2
2	Sputum	GeneXpert	T	2017	2
2	Sputum	GeneXpert	T	2017	2
2	Sputum	GeneXpert	T	2017	2
2	Sputum	GeneXpert	T	2017	2
2	Sputum	GeneXpert	T	2017	2
2	Sputum	GeneXpert	T	2017	2
2	Sputum	GeneXpert	T	2017	2
2	Sputum	GeneXpert	T	2017	2
2	Sputum	GeneXpert	T	2017	2
2	Sputum	GeneXpert	R	2017	2
2	Sputum	GeneXpert	T	2017	2
2	Sputum	GeneXpert	T	2017	2
2	Sputum	GeneXpert	R	2017	2
2	Sputum	GeneXpert	T	2017	2
2	Sputum	GeneXpert	T	2017	2
2	Sputum	GeneXpert	T	2017	2
2	Sputum	GeneXpert	R	2017	2
2	Sputum	GeneXpert	T	2017	2
2	Sputum	GeneXpert	T	2017	2
2	Sputum	GeneXpert	T	2017	2
2	Sputum	GeneXpert	T	2017	2
2	Sputum	GeneXpert	T	2017	2
2	Sputum	GeneXpert	T	2017	2
2	Sputum	GeneXpert	T	2017	2
2	Sputum	GeneXpert	T	2017	2
2	Sputum	GeneXpert	R	2017	2
2	Sputum	GeneXpert	R	2017	2
2	Sputum	GeneXpert	T	2017	2
2	Sputum	GeneXpert	T	2017	2
2	Sputum	GeneXpert	T	2017	2
2	Sputum	GeneXpert	T	2017	2
2	Sputum	GeneXpert	T	2017	2
2	Sputum	GeneXpert	Ti	2017	2
2	Sputum	GeneXpert	T	2017	2
2	Sputum	GeneXpert	T	2017	2
2	Sputum	GeneXpert	T	2017	2
2	Sputum	GeneXpert	T	2017	2
2	Sputum	GeneXpert	T	2017	2
2	Sputum	GeneXpert	T	2017	2
2	Sputum	GeneXpert	T	2017	2
2	Sputum	GeneXpert	T	2017	2
2	Sputum	GeneXpert	T	2017	2
2	Sputum	GeneXpert	T	2017	2
2	Sputum	GeneXpert	T	2017	2
2	Sputum	GeneXpert	T	2017	2
2	Sputum	GeneXpert	T	2017	2
2	Sputum	GeneXpert	T	2017	2
2	Sputum	GeneXpert	T	2017	2
2	Sputum	GeneXpert	Ti	2017	2
2	Sputum	GeneXpert	T	2017	2
2	Sputum	GeneXpert	R	2017	2
2	Sputum	GeneXpert	T	2017	2
2	Sputum	GeneXpert	T	2017	2
2	Sputum	GeneXpert	T	2017	2
2	Sputum	GeneXpert	T	2017	2
2	Sputum	GeneXpert	T	2017	2
2	Sputum	GeneXpert	T	2017	2
2	Sputum	GeneXpert	T	2017	2
2	Sputum	GeneXpert	R	2017	2
2	Sputum	GeneXpert	T	2017	2
2	Sputum	GeneXpert	T	2017	2
2	Sputum	GeneXpert	T	2017	2
2	Sputum	GeneXpert	T	2017	2
2	Sputum	GeneXpert	T	2017	2
2	Sputum	GeneXpert	T	2017	2
2	Sputum	GeneXpert	T	2017	2
2	Sputum	GeneXpert	T	2017	2
3	Sputum	Microscope	Neg	2017	7
3	Sputum	Microscope	Neg	2017	7
3	Sputum	Microscope	Neg	2017	7
3	Sputum	Microscope	Neg	2017	7
3	Sputum	Microscope	Neg	2017	7
3	Sputum	Microscope	Neg	2017	7
3	Sputum	Microscope	Neg	2017	7
3	Sputum	Microscope	Neg	2017	7
3	Sputum	Microscope	Neg	2017	7
3	Sputum	Microscope	Neg	2017	7
3	Sputum	Microscope	Neg	2017	7
3	Sputum	Microscope	Neg	2017	7
3	Sputum	Microscope	Neg	2017	7
3	Sputum	Microscope	Neg	2017	7
3	Sputum	Microscope	Neg	2017	7
3	Sputum	Microscope	Neg	2017	7
3	Sputum	Microscope	Neg	2017	7
3	Sputum	Microscope	Neg	2017	7
3	Sputum	Microscope	Neg	2017	7
3	Sputum	Microscope	Neg	2017	7
3	Sputum	Microscope	Neg	2017	7
3	Sputum	Microscope	Neg	2017	7
3	Sputum	Microscope	Neg	2017	7
3	Sputum	Microscope	Neg	2017	7
3	Sputum	Microscope	Neg	2017	7
3	Sputum	Microscope	Neg	2017	7
3	Sputum	Microscope	Neg	2017	7
3	Sputum	Microscope	Neg	2017	7
3	Sputum	Microscope	Neg	2017	7
3	Sputum	Microscope	Neg	2017	7
3	Sputum	Microscope	Neg	2017	7
3	Sputum	Microscope	Neg	2017	7
3	Sputum	Microscope	Neg	2017	7
3	Sputum	Microscope	Neg	2017	7
3	Sputum	Microscope	Neg	2017	7
3	Sputum	Microscope	Neg	2017	7
3	Sputum	Microscope	Neg	2017	7
3	Sputum	Microscope	Neg	2017	7
3	Sputum	Microscope	Neg	2017	7
3	Sputum	Microscope	Neg	2017	7
3	Sputum	Microscope	Neg	2017	7
3	Sputum	Microscope	Neg	2017	7
3	Sputum	Microscope	Neg	2017	7
3	Sputum	Microscope	Neg	2017	7
3	Sputum	Microscope	Neg	2017	7
3	Sputum	Microscope	Neg	2017	7
3	Sputum	Microscope	Neg	2017	7
3	Sputum	Microscope	Neg	2017	7
3	Sputum	Microscope	Neg	2017	7
3	Sputum	Microscope	Neg	2017	7
3	Sputum	Microscope	Neg	2017	7
3	Sputum	Microscope	Neg	2017	7
3	Sputum	Microscope	Neg	2017	7
3	Sputum	Microscope	Neg	2017	7
3	Sputum	Microscope	Neg	2017	7
3	Sputum	Microscope	Neg	2017	7
3	Sputum	Microscope	Neg	2017	7
3	Sputum	Microscope	Neg	2017	7
3	Sputum	Microscope	Neg	2017	7
3	Sputum	Microscope	Neg	2017	7
3	Sputum	Microscope	Neg	2017	7
3	Sputum	Microscope	Neg	2017	7
3	Sputum	Microscope	Neg	2017	7
3	Sputum	Microscope	Neg	2017	7
3	Sputum	Microscope	Neg	2017	7
3	Sputum	Microscope	Neg	2017	7
3	Sputum	Microscope	Neg	2017	7
3	Sputum	Microscope	Neg	2017	7
3	Sputum	Microscope	Neg	2017	7
3	Sputum	Microscope	Neg	2017	7
3	Sputum	Microscope	Neg	2017	7
3	Sputum	Microscope	Neg	2017	7
3	Sputum	Microscope	Neg	2017	7
3	Sputum	Microscope	Neg	2017	7
3	Sputum	Microscope	Neg	2017	7
3	Sputum	Microscope	Neg	2017	7
3	Sputum	Microscope	Neg	2017	7
3	Sputum	Microscope	Neg	2017	7
3	Sputum	Microscope	Neg	2017	7
3	Sputum	Microscope	Neg	2017	7
3	Sputum	Microscope	Neg	2017	7
3	Sputum	Microscope	Neg	2017	7
3	Sputum	Microscope	Neg	2017	7
3	Sputum	Microscope	Neg	2017	7
3	Sputum	Microscope	Neg	2017	7
3	Sputum	Microscope	Neg	2017	7
3	Sputum	Microscope	Neg	2017	7
3	Sputum	Microscope	Neg	2017	7
3	Sputum	Microscope	Neg	2017	7
3	Sputum	Microscope	Neg	2017	7
3	Sputum	Microscope	Neg	2017	7
3	Sputum	Microscope	Neg	2017	7
3	Sputum	Microscope	Neg	2017	7
3	Sputum	Microscope	Neg	2017	7
3	Sputum	Microscope	Neg	2017	7
3	Sputum	Microscope	Neg	2017	7
3	Sputum	Microscope	Neg	2017	7
3	Sputum	Microscope	Neg	2017	7
3	Sputum	Microscope	Neg	2017	7
3	Sputum	Microscope	Neg	2017	7
3	Sputum	Microscope	Neg	2017	7
3	Sputum	Microscope	Neg	2017	7
3	Sputum	Microscope	Neg	2017	7
3	Sputum	Microscope	Neg	2017	7
3	Sputum	Microscope	Neg	2017	7
[truncated: 43,159 more rows]

## Sheet: TB DOTs Register
Health Facility	Year of Rx	TB type	Diagnosis	HIV status	Patient Category	Rx_outcome	HF_subcities
1	2015	PTBN	Microscope	NR	New	Completed	1
1	2015	PTBN	Microscope	R	New	Completed	1
1	2015	EPTB		R	Other	Completed	1
1	2015	PTBP	Microscope	R	New	Cured	1
1	2015	PTBN	Microscope	NR	Other	Completed	1
1	2015	EPTB		NR	New	Lost to Follow Up	1
1	2015	PTBN	Microscope	NR	New	Completed	1
1	2015	PTBP	Microscope	R	New	Cured	1
1	2015	EPTB		NR	New	Completed	1
1	2015	EPTB		NR	New	Completed	1
1	2015	EPTB		R	New	Completed	1
1	2015	PTBN	Microscope	NR	Relapse	Completed	1
1	2015	EPTB		R	Relapse	Completed	1
1	2015	PTBN	Microscope	NR	New	Completed	1
1	2015	PTBN	Microscope	NR	New	Completed	1
1	2015	PTBN	Microscope	NR	New	Completed	1
1	2015	PTBN	Microscope	NR	New	Completed	1
1	2015	PTBN	Microscope	NR	New	Died	1
1	2015	PTBP	Microscope	NR	New	Failure	1
1	2015	PTBN	Microscope	R	New	Completed	1
1	2015	PTBN	Microscope	NR	New	Completed	1
1	2015	PTBN	Microscope	NR	New	Completed	1
1	2015	PTBN	Microscope	NR	New	Completed	1
1	2015	EPTB		R	Transfer in	Completed	1
1	2015	PTBN	Microscope	NR	New	Completed	1
1	2015	EPTB		NR	New	Completed	1
1	2015	PTBP	Microscope	NR	Relapse	Cured	1
1	2015	EPTB		NR	New	Completed	1
1	2015	EPTB		NR	New	Completed	1
1	2015	EPTB		NR	New	Completed	1
1	2015	PTBP	Microscope	NR	Relapse	Failure	1
1	2015	PTBN	Microscope	NR	New	Completed	1
1	2015	EPTB		NR	New	Died	1
1	2015	PTBP	Microscope	NR	New	Failure	1
1	2015	EPTB		NR	New	Completed	1
1	2015	EPTB		R	New	Completed	1
1	2015	EPTB		NR	New	Completed	1
1	2015	PTBN	Microscope	NR	New	Completed	1
1	2015	PTBP	Microscope	R	New	Cured	1
1	2015	PTBP	Microscope	NR	New	Cured	1
1	2015	EPTB		R	Relapse	Completed	1
1	2015	PTBP	Microscope	R	New	Moved to MDR TIC	1
1	2015	EPTB		R	New	Died	1
1	2015	EPTB		NR	New	Completed	1
1	2015	EPTB		NR	New	Completed	1
1	2015	PTBN	Microscope	NR	Transfer in	Completed	1
1	2015	EPTB		NR	Relapse	Completed	1
1	2015	EPTB		R	New	Completed	1
1	2015	PTBP	Microscope	NR	New	Cured	1
1	2015	PTBN	Microscope	NR	New	Completed	1
1	2015	EPTB		NR	New	Completed	1
1	2015	PTBN	Microscope	NR	New	Completed	1
1	2015	EPTB		UN	Relapse	Completed	1
1	2015	PTBP	Microscope	UN	New	Cured	1
1	2015	PTBN	Microscope	UN	New	Completed	1
1	2015	EPTB		UN	New	Completed	1
1	2015	PTBN	Microscope	UN	Transfer in	Completed	1
1	2015	PTBP	Microscope	UN	New	Cured	1
1	2015	EPTB		UN	New	Completed	1
1	2015	PTBN	Microscope	NR	Relapse	Lost to Follow Up	1
1	2015	EPTB		NR	New	Completed	1
1	2015	PTBP	Microscope	NR	New	Cured	1
1	2015	PTBN	Microscope	R	Relapse	Completed	1
1	2015	PTBN	Microscope	NR	New	Completed	1
1	2015	PTBN	Microscope	NR	Relapse	Completed	1
1	2015	PTBN	Microscope	NR	New	Completed	1
1	2015	PTBN	Microscope	R	Relapse	Completed	1
1	2015	EPTB		NR	New	Completed	1
1	2015	EPTB		NR	New	Completed	1
1	2015	PTBN	Microscope	R	New	Died	1
1	2015	PTBP	Microscope	NR	New	Lost to Follow Up	1
1	2015	PTBN	Microscope	R	New	Completed	1
1	2015	PTBN	Microscope	NR	New	Completed	1
1	2015	PTBN	Microscope	R	New	Completed	1
1	2015	EPTB		NR	New	Completed	1
1	2015	EPTB		NR	New	Completed	1
1	2015	PTBN	Microscope	R	New	Completed	1
1	2015	PTBN	Microscope	R	New	Completed	1
1	2015	EPTB		NR	New	Completed	1
1	2015	EPTB		NR	New	Completed	1
1	2015	EPTB		NR	New	Completed	1
1	2015	PTBP	Microscope	NR	New	Cured	1
1	2015	PTBP	Microscope	NR	New	Cured	1
1	2015	EPTB		NR	New	Completed	1
1	2015	EPTB		NR	New	Completed	1
1	2015	PTBN	Microscope	NR	New	Completed	1
1	2015	PTBP	Microscope	NR	New	Cured	1
1	2015	EPTB		R	Relapse	Completed	1
1	2015	EPTB		NR	Relapse	Completed	1
1	2015	EPTB		NR	New	Completed	1
1	2015	EPTB		NR	New	Completed	1
1	2015	EPTB		NR	Relapse	Completed	1
1	2015	EPTB		NR	Relapse	Completed	1
1	2015	PTBN	Microscope	NR	New	Completed	1
1	2015	PTBN	Microscope	NR	Relapse	Completed	1
1	2015	EPTB		NR	New	Completed	1
1	2015	PTBP	Microscope	NR	New	Cured	1
1	2015	PTBP	Microscope	NR	Relapse	Moved to MDR TIC	1
1	2015	EPTB		NR	Transfer in	Not Evaluated	1
1	2015	PTBP	Microscope	NR	New	Cured	1
1	2015	EPTB		NR	New	Completed	1
1	2015	EPTB		NR	New	Completed	1
1	2015	PTBN	Microscope	R	New	Completed	1
1	2015	PTBN	Microscope	R	New	Completed	1
1	2015	PTBN	Microscope	R	New	Died	1
1	2015	PTBP	Microscope	NR	Transfer in	Not Evaluated	1
1	2015	EPTB		NR	New	Lost to Follow Up	1
1	2015	EPTB		R	Relapse	Completed	1
1	2015	EPTB		R	New	Completed	1
1	2015	PTBN	Microscope	R	New	Died	1
1	2015	PTBN	Microscope	NR	New	Completed	1
1	2015	PTBN	Microscope	NR	Relapse	Completed	1
1	2015	PTBN	Microscope	NR	New	Completed	1
1	2015	EPTB		NR	New	Completed	1
1	2015	EPTB		NR	New	Completed	1
1	2015	EPTB		R	New	Died	1
1	2015	EPTB		UN	New	Completed	1
1	2015	PTBN	Microscope	R	Relapse	Completed	1
1	2015	PTBP	Microscope	NR	Relapse	Cured	1
1	2015	PTBN	Microscope	NR	Relapse	Completed	1
1	2015	EPTB		NR	New	Completed	1
1	2015	EPTB		NR	New	Completed	1
1	2015	EPTB		NR	New	Completed	1
1	2015	PTBN	Microscope	NR	Relapse	Completed	1
1	2015	PTBN	Microscope	R	New	Completed	1
1	2015	EPTB		R	New	Completed	1
1	2015	PTBP	Microscope	NR	New	Cured	1
1	2015	EPTB		NR	New	Completed	1
1	2015	PTBP	Microscope	NR	New	Cured	1
1	2015	EPTB		NR	New	Completed	1
1	2015	EPTB		NR	New	Completed	1
1	2015	PTBP	Microscope	NR	New	Cured	1
1	2015	PTBP	Microscope	NR	New	Cured	1
1	2015	PTBN	Microscope	NR	Relapse	Completed	1
1	2015	PTBP	Microscope	NR	New	Cured	1
1	2015	EPTB		NR	New	Completed	1
1	2015	PTBP	Microscope	NR	New	Cured	1
1	2015	PTBP	Microscope	NR	New	Cured	1
1	2015	PTBP	Microscope	NR	Relapse	Cured	1
1	2015	PTBP	Microscope	NR	New	Cured	1
1	2015	PTBN	Microscope	NR	Relapse	Completed	1
1	2015	PTBP	Microscope	R	New	Failure	1
1	2015	EPTB		NR	New	Completed	1
1	2015	PTBN	Microscope	NR	New	Completed	1
1	2015	EPTB		NR	New	Completed	1
1	2015	EPTB		NR	New	Completed	1
1	2015	PTBP	Microscope	NR	New	Cured	1
1	2015	EPTB		NR	New	Completed	1
1	2015	PTBN	Microscope	NR	New	Not Evaluated	1
1	2015	EPTB		NR	New	Completed	1
1	2015	PTBN	Microscope	NR	New	Completed	1
1	2015	PTBN	Microscope	NR	New	Completed	1
1	2015	PTBN	Microscope	NR	New	Completed	1
1	2015	PTBP	Microscope	R	Relapse	Not Evaluated	1
1	2015	EPTB		R	New	Completed	1
1	2015	PTBP	Microscope	NR	Transfer in	Cured	1
1	2015	EPTB		NR	New	Completed	1
1	2015	PTBN	Microscope	NR	New	Completed	1
1	2015	EPTB		NR	New	Completed	1
1	2015	PTBP	Microscope	NR	New	Cured	1
1	2015	PTBN	Microscope	NR	New	Completed	1
1	2015	PTBN	Microscope	NR	Relapse	Completed	1
1	2015	PTBN	Microscope	NR	New	Completed	1
1	2015	EPTB		NR	New	Completed	1
1	2016	PTBN	Microscope	NR	New	Completed	1
1	2015	PTBN	Microscope	R	Transfer in	Completed	1
1	2015	EPTB		R	Transfer in	Completed	1
1	2015	PTBN	Microscope	NR	Transfer in	Completed	1
1	2016	PTBP	Microscope	NR	New	Cured	1
1	2016	PTBN	Microscope	NR	Relapse	Completed	1
1	2016	EPTB		NR	Relapse	Completed	1
1	2016	PTBN	Microscope	NR	New	Completed	1
1	2016	PTBN	Microscope	NR	New	Completed	1
1	2016	EPTB		NR	New	Completed	1
1	2016	PTBN	Microscope	NR	New	Completed	1
1	2016	PTBN	Microscope	NR	New	Completed	1
1	2016	PTBN	Microscope	NR	New	Completed	1
1	2016	EPTB		NR	Relapse	Completed	1
1	2016	EPTB		NR	New	Completed	1
1	2016	PTBP	Microscope	NR	New	Moved to MDR TIC	1
1	2015	PTBP	Microscope	NR	Transfer in	Cured	1
1	2016	EPTB		NR	New	Completed	1
1	2016	EPTB		NR	New	Completed	1
1	2016	PTBN	Microscope	NR	New	Completed	1
1	2016	PTBN	Microscope	NR	Relapse	Completed	1
1	2016	EPTB		R	New	Completed	1
1	2016	PTBN	Microscope	NR	New	Completed	1
1	2016	EPTB		NR	New	Completed	1
1	2016	EPTB		NR	New	Completed	1
1	2016	PTBN	Microscope	NR	New	Completed	1
1	2016	PTBN	Microscope	NR	Relapse	Completed	1
1	2016	EPTB		NR	New	Completed	1
1	2016	PTBP	Microscope	NR	New	Cured	1
1	2016	EPTB		NR	New	Completed	1
1	2016	EPTB		UN	Relapse	Not Evaluated	1
1	2016	EPTB		NR	New	Completed	1
1	2016	PTBP	Microscope	UN	New	Died	1
1	2016	PTBP	Microscope	NR	New	Cured	1
1	2016	EPTB		NR	New	Completed	1
1	2016	EPTB		NR	New	Died	1
1	2015	PTBN	Microscope	R	Transfer in	Completed	1
1	2016	PTBP	Microscope	UN	New	Cured	1
1	2016	EPTB		UN	New	Completed	1
1	2016	EPTB		NR	New	Completed	1
1	2016	PTBP	Microscope	NR	New	Cured	1
1	2016	EPTB		UN	New	Completed	1
1	2016	PTBN	Microscope	NR	Transfer in	Completed	1
1	2016	PTBN	Microscope	R	Relapse	Died	1
1	2016	EPTB		NR	New	Completed	1
1	2016	EPTB		NR	New	Completed	1
1	2016	EPTB		R	Relapse	Completed	1
1	2016	PTBN	Microscope	R	New	Completed	1
1	2016	PTBP	Microscope	NR	New	Cured	1
1	2016	PTBP	Microscope	UN	New	Cured	1
1	2016	PTBN	Microscope	NR	New	Completed	1
1	2016	EPTB		R	Relapse	Completed	1
1	2016	PTBP	Microscope	R	New	Cured	1
1	2016	EPTB		NR	New	Completed	1
1	2016	EPTB		NR	Transfer in	Completed	1
1	2016	EPTB		NR	New	Completed	1
1	2016	PTBN	Microscope	R	New	Completed	1
1	2016	EPTB		NR	New	Completed	1
1	2016	EPTB		NR	New	Completed	1
1	2016	EPTB		NR	New	Completed	1
1	2016	EPTB		NR	New	Completed	1
1	2016	EPTB		NR	New	Completed	1
1	2016	PTBP	Microscope	UN	Transfer in	Cured	1
1	2016	PTBN	Microscope	R	New	Completed	1
1	2016	EPTB		NR	New	Completed	1
1	2016	EPTB		NR	New	Completed	1
1	2016	PTBP	Microscope	NR	New	Cured	1
1	2016	EPTB		NR	New	Completed	1
1	2016	EPTB		UN	New	Died	1
1	2016	EPTB		R	New	Completed	1
1	2016	PTBN	Microscope	NR	New	Completed	1
1	2016	PTBN	Microscope	NR	New	Completed	1
1	2016	EPTB		NR	New	Completed	1
1	2016	PTBP	Microscope	NR	New	Cured	1
1	2016	PTBN	Microscope	R	Transfer in	Not Evaluated	1
1	2016	EPTB		NR	New	Completed	1
1	2016	PTBP	Microscope	NR	New	Cured	1
1	2016	PTBN	Microscope	R	Relapse	Died	1
1	2016	EPTB		NR	New	Completed	1
1	2016	PTBN	Microscope	NR	New	Completed	1
1	2016	EPTB		R	New	Completed	1
1	2016	PTBN	Microscope	NR	New	Completed	1
1	2016	PTBN	Microscope	NR	New	Completed	1
1	2016	EPTB		NR	New	Completed	1
1	2016	EPTB		R	Relapse	Died	1
1	2016	PTBN	Microscope	NR	Relapse	Completed	1
1	2016	PTBP	Microscope	R	New	Cured	1
1	2016	EPTB		UN	Transfer in	Completed	1
1	2016	PTBN	Microscope	R	Transfer in	Died	1
1	2016	PTBN	Microscope	NR	New	Completed	1
1	2016	EPTB		R	New	Completed	1
1	2016	PTBP	Microscope	R	New	Failure	1
1	2016	EPTB		NR	New	Completed	1
1	2016	EPTB		NR	New	Completed	1
1	2016	PTBN	Microscope	NR	New	Completed	1
1	2016	EPTB		R	New	Completed	1
1	2016	EPTB		NR	New	Not Evaluated	1
1	2016	EPTB		NR	New	Completed	1
1	2016	PTBN	Microscope	NR	New	Completed	1
1	2016	PTBP	Microscope	NR	New	Cured	1
1	2016	PTBN	Microscope	NR	Transfer in	Completed	1
1	2016	PTBP	Microscope	NR	New	Cured	1
1	2016	EPTB		UN	New	Not Evaluated	1
1	2016	PTBP	Microscope	NR	New	Cured	1
1	2016	PTBN	Microscope	NR	Relapse	Died	1
1	2016	EPTB		NR	New	Completed	1
1	2016	PTBN	Microscope	R	New	Completed	1
1	2016	PTBN	Microscope	NR	New	Completed	1
1	2016	PTBP	Microscope	NR	New	Cured	1
1	2016	PTBN	Microscope	NR	New	Completed	1
1	2016	PTBN	Microscope	R	New	Completed	1
1	2016	EPTB		NR	Relapse	Completed	1
1	2016	EPTB		NR	New	Completed	1
1	2016	PTBN	Microscope	NR	New	Completed	1
1	2016	EPTB		NR	Relapse	Completed	1
1	2016	PTBN	Microscope	NR	New	Completed	1
1	2016	EPTB		NR	New	Lost to Follow Up	1
1	2016	PTBN	Microscope	NR	New	Completed	1
1	2016	EPTB		NR	New	Completed	1
1	2016	PTBP	Microscope	R	New	Lost to Follow Up	1
1	2016	PTBN	Microscope	NR	New	Completed	1
1	2016	PTBN	Microscope	NR	New	Completed	1
1	2016	PTBP	Microscope	NR	Relapse	Cured	1
1	2016	PTBN	Microscope	R	New	Completed	1
1	2016	EPTB		NR	New	Completed	1
1	2016	EPTB		NR	New	Not Evaluated	1
1	2016	EPTB		NR	New	Completed	1
1	2016	EPTB		NR	New	Lost to Follow Up	1
1	2016	PTBP	Microscope	R	New	Cured	1
1	2016	EPTB		R	New	Completed	1
1	2016	PTBP	Microscope	NR	New	Cured	1
1	2016	PTBP	Microscope	R	Relapse	Cured	1
1	2016	PTBN	Microscope	NR	Relapse	Completed	1
1	2016	EPTB		NR	New	Completed	1
1	2016	PTBN	Microscope	NR	New	Completed	1
1	2016	PTBP	Microscope and GeneXpert	NR	Relapse	Cured	1
1	2016	EPTB		NR	New	Completed	1
1	2016	EPTB		NR	New	Completed	1
1	2016	PTBN	Microscope	R	New	Died	1
1	2016	PTBP	Microscope and GeneXpert	R	Failure	Moved to MDR TIC	1
1	2016	PTBN	Microscope	R	New	Completed	1
1	2016	EPTB		NR	Transfer in	Completed	1
1	2016	PTBP	Microscope and GeneXpert	NR	New	Cured	1
1	2016	PTBP	Microscope	R	New	Died	1
1	2016	EPTB		NR	New	Completed	1
1	2016	PTBN	Microscope and GeneXpert	NR	New	Completed	1
1	2016	EPTB		NR	New	Lost to Follow Up	1
1	2016	EPTB		NR	New	Completed	1
1	2016	PTBP	Microscope and GeneXpert	NR	New	Cured	1
1	2017	PTBP	Microscope and GeneXpert	NR	New	Cured	1
1	2017	EPTB		R	New	Died	1
1	2017	PTBP	Microscope and GeneXpert	NR	Relapse	Cured	1
1	2017	PTBP	Microscope and GeneXpert	NR	New	Cured	1
1	2017	EPTB		NR	New	Completed	1
1	2017	PTBN	Microscope and GeneXpert	R	New	Died	1
1	2017	EPTB		R	Relapse	Completed	1
1	2017	EPTB		NR	New	Lost to Follow Up	1
1	2017	PTBP	Microscope and GeneXpert	NR	Relapse	Cured	1
1	2017	PTBN	Microscope and GeneXpert	R	Relapse	Completed	1
1	2017	EPTB		NR	New	Completed	1
1	2017	EPTB		NR	New	Completed	1
1	2017	EPTB		NR	New	Died	1
1	2017	PTBN	Microscope and GeneXpert	NR	New	Completed	1
1	2017	PTBP	Microscope and GeneXpert	NR	New	Cured	1
1	2017	EPTB		NR	Relapse	Completed	1
1	2017	EPTB		NR	New	Completed	1
1	2017	PTBP	Microscope and GeneXpert	R	New	Cured	1
1	2017	EPTB		NR	New	Completed	1
1	2017	EPTB		NR	New	Completed	1
1	2017	PTBN	Microscope and GeneXpert	NR	New	Completed	1
1	2017	EPTB		NR	New	Completed	1
1	2017	PTBN	Microscope and GeneXpert	NR	Transfer in	Not Evaluated	1
1	2017	PTBN	Microscope and GeneXpert	NR	Relapse	Completed	1
1	2017	EPTB		NR	Transfer in	Completed	1
1	2017	PTBP	Microscope and GeneXpert	NR	New	Cured	1
1	2017	EPTB		NR	Relapse	Completed	1
1	2017	PTBP	Microscope and GeneXpert	NR	New	Cured	1
1	2017	EPTB		NR	New	Completed	1
1	2017	PTBP	Microscope and GeneXpert	NR	Transfer in	Moved to MDR TIC	1
1	2017	PTBP	Microscope and GeneXpert	NR	New	Cured	1
1	2017	EPTB		NR	New	Completed	1
1	2017	EPTB		NR	New	Completed	1
1	2017	EPTB		NR	New	Completed	1
1	2017	PTBP	Microscope and GeneXpert	NR	New	Cured	1
1	2017	PTBP	Microscope and GeneXpert	NR	New	Not Evaluated	1
1	2017	EPTB		NR	New	Completed	1
1	2017	PTBP	Microscope and GeneXpert	NR	Relapse	Cured	1
1	2017	EPTB		NR	New	Completed	1
1	2017	EPTB		NR	New	Completed	1
1	2017	EPTB		NR	New	Completed	1
1	2017	PTBP	Microscope and GeneXpert	NR	New	Moved to MDR TIC	1
1	2017	PTBN	Microscope and GeneXpert	NR	New	Completed	1
1	2017	EPTB		NR	New	Completed	1
1	2017	PTBN	Microscope and GeneXpert	NR	Transfer in	Completed	1
1	2017	PTBP	Microscope and GeneXpert	NR	New	Moved to MDR TIC	1
1	2017	EPTB		NR	New	Completed	1
1	2017	EPTB		NR	New	Died	1
1	2017	EPTB		NR	New	Completed	1
1	2017	PTBN	Microscope and GeneXpert	NR	New	Completed	1
1	2017	PTBP	Microscope and GeneXpert	NR	New	Cured	1
1	2017	EPTB		NR	New	Completed	1
1	2017	EPTB		R	Relapse	Completed	1
1	2017	PTBP	Microscope and GeneXpert	NR	Transfer in	Cured	1
1	2017	EPTB		NR	Relapse	Not Evaluated	1
1	2017	PTBP	Microscope and GeneXpert	NR	New	Cured	1
1	2017	EPTB		R	New	Completed	1
1	2017	EPTB		R	New	Completed	1
1	2017	PTBP	Microscope and GeneXpert	NR	New	Cured	1
1	2017	EPTB		NR	Transfer in	Not Evaluated	1
1	2017	PTBP	Microscope and GeneXpert	NR	New	Cured	1
1	2017	PTBP	Microscope and GeneXpert	NR	New	Cured	1
1	2017	EPTB		NR	New	Completed	1
1	2017	EPTB		R	New	Completed	1
1	2017	PTBP	Microscope and GeneXpert	NR	New	Cured	1
1	2017	PTBN	Microscope and GeneXpert	NR	New	Completed	1
1	2017	EPTB		NR	New	Completed	1
1	2017	PTBN	Microscope and GeneXpert	NR	New	Completed	1
1	2017	EPTB		NR	New	Completed	1
1	2017	EPTB		NR	Relapse	Completed	1
1	2017	EPTB		NR	New	Completed	1
1	2017	PTBN	Microscope and GeneXpert	NR	New	Completed	1
1	2017	PTBP	Microscope and GeneXpert	NR	New	Cured	1
1	2017	EPTB		NR	New	Completed	1
1	2017	PTBP	Microscope and GeneXpert	NR	New	Cured	1
1	2017	EPTB		R	Relapse	Died	1
1	2017	PTBP	Microscope and GeneXpert	NR	New	Cured	1
1	2017	EPTB		NR	Transfer in	Completed	1
1	2017	PTBP	Microscope and GeneXpert	NR	New	Cured	1
1	2017	EPTB		NR	Relapse	Completed	1
1	2017	PTBP	Microscope and GeneXpert	R	New	Cured	1
1	2017	PTBP	Microscope and GeneXpert	R	New	Cured	1
1	2017	EPTB		NR	New	Completed	1
1	2017	PTBP	Microscope and GeneXpert	NR	New	Cured	1
1	2017	PTBN	Microscope and GeneXpert	NR	New	Moved to MDR TIC	1
1	2017	PTBP	Microscope and GeneXpert	NR	New	Cured	1
1	2017	EPTB		NR	New	Completed	1
1	2017	EPTB		NR	New	Completed	1
1	2017	PTBP	Microscope and GeneXpert	NR	New	Cured	1
1	2017	PTBP	Microscope and GeneXpert	NR	New	Cured	1
1	2017	EPTB		NR	New	Completed	1
1	2017	PTBN	Microscope and GeneXpert	NR	New	Completed	1
1	2017	EPTB		NR	New	Completed	1
1	2017	PTBN	Microscope and GeneXpert	NR	New	Completed	1
1	2017	PTBP	Microscope and GeneXpert	NR	Relapse	Cured	1
1	2017	EPTB		NR	New	Completed	1
1	2017	PTBP	Microscope and GeneXpert	NR	New	Cured	1
1	2017	PTBN	Microscope and GeneXpert	R	New	Completed	1
1	2017	PTBN	Microscope and GeneXpert	NR	New	Completed	1
1	2017	EPTB		NR	New	Completed	1
1	2017	PTBN	Microscope and GeneXpert	NR	New	Not Evaluated	1
1	2017	EPTB		NR	New	Completed	1
1	2017	EPTB		NR	New	Completed	1
1	2017	EPTB		NR	New	Completed	1
1	2017	PTBP	Microscope	NR	New	Cured	1
1	2017	PTBP	Microscope and GeneXpert	NR	New	Cured	1
1	2017	EPTB		NR	New	Completed	1
1	2017	PTBP	Microscope	NR	New	Cured	1
1	2017	EPTB		R	Relapse	Completed	1
1	2017	PTBN	Microscope	NR	New	Completed	1
1	2017	PTBP	Microscope and GeneXpert	NR	New	Cured	1
1	2017	PTBN	Microscope and GeneXpert	R	New	Lost to Follow Up	1
1	2017	EPTB		NR	Relapse	Completed	1
1	2017	EPTB		NR	New	Completed	1
1	2017	PTBP	Microscope	NR	New	Cured	1
1	2017	EPTB		NR	New	Completed	1
1	2018	PTBP	Microscope	NR	New	Cured	1
1	2017	PTBP	Microscope and GeneXpert	R	New	Cured	1
1	2017	EPTB		R	Transfer in	Completed	1
1	2017	EPTB		NR	New	Died	1
1	2018	PTBP	Microscope and GeneXpert	NR	New	Cured	1
1	2018	PTBN	Microscope and GeneXpert	NR	New	Completed	1
1	2018	EPTB		NR	Loss to follow up	Completed	1
1	2018	PTBN	Microscope	R	New	Completed	1
1	2018	EPTB		R	New	Completed	1
1	2018	PTBP	Microscope and GeneXpert	NR	New	Cured	1
1	2018	EPTB		R	New	Completed	1
1	2018	EPTB		NR	New	Completed	1
1	2018	PTBN	Microscope and GeneXpert	R	Relapse	Completed	1
1	2018	PTBN	Microscope and GeneXpert	R	New	Completed	1
1	2018	EPTB		NR	Relapse	Completed	1
1	2018	EPTB		NR	New	Completed	1
1	2018	PTBP	Microscope and GeneXpert	NR	New	Cured	1
1	2018	PTBP	Microscope and GeneXpert	NR	New	Cured	1
1	2018	PTBP	Microscope and GeneXpert	NR	New	Cured	1
1	2018	PTBP	Microscope and GeneXpert	R	New	Cured	1
1	2018	EPTB		R	New	Died	1
1	2018	EPTB		NR	New	Completed	1
1	2018	EPTB		NR	New	Completed	1
1	2018	EPTB		NR	New	Completed	1
1	2018	EPTB		NR	New	Completed	1
1	2018	EPTB		NR	New	Not Evaluated	1
1	2018	EPTB		NR	New	Completed	1
1	2018	EPTB		NR	New	Completed	1
1	2018	PTBP	Microscope and GeneXpert	NR	Relapse	Cured	1
1	2018	EPTB		NR	New	Completed	1
1	2018	EPTB		NR	Relapse	Completed	1
1	2018	PTBN	Microscope and GeneXpert	NR	Relapse	Completed	1
1	2018	PTBN	Microscope and GeneXpert	NR	New	Completed	1
1	2018	PTBP	Microscope and GeneXpert	NR	New	Cured	1
1	2018	PTBP	Microscope and GeneXpert	NR	Relapse	Cured	1
1	2017	PTBP	Microscope and GeneXpert	NR	Transfer in	Cured	1
1	2018	PTBP	Microscope and GeneXpert	NR	New	Died	1
1	2018	EPTB		NR	New	Completed	1
1	2018	PTBP	Microscope and GeneXpert	R	New	Died	1
1	2018	PTBP	Microscope and GeneXpert	NR	Relapse	Not Evaluated	1
1	2018	PTBN	Microscope and GeneXpert	NR	New	Completed	1
1	2018	PTBP	Microscope and GeneXpert	R	New	Not Evaluated	1
1	2018	PTBN	Microscope and GeneXpert	NR	New	Completed	1
1	2018	PTBN	Microscope and GeneXpert	NR	Relapse	Completed	1
1	2018	EPTB		NR	New	Completed	1
1	2018	EPTB		NR	New	Completed	1
1	2018	EPTB		NR	New	Completed	1
1	2018	PTBN	Microscope and GeneXpert	R	Relapse	Completed	1
1	2018	PTBP	Microscope and GeneXpert	NR	New	Cured	1
1	2018	PTBP	Microscope and GeneXpert	NR	New	Cured	1
1	2018	EPTB		NR	New	Completed	1
1	2018	PTBN	Microscope and GeneXpert	R	New	Completed	1
1	2018	EPTB		NR	New	Completed	1
1	2018	EPTB		NR	New	Completed	1
1	2018	EPTB		R	New	Completed	1
1	2018	EPTB		R	New	Completed	1
1	2018	PTBP	Microscope and GeneXpert	NR	New	Cured	1
1	2018	PTBP	Microscope and GeneXpert	NR	New	Cured	1
1	2018	PTBN	Microscope and GeneXpert	NR	Relapse	Completed	1
1	2018	EPTB		NR	New	Completed	1
1	2018	PTBP	Microscope and GeneXpert	NR	New	Cured	1
1	2018	PTBP	Microscope and GeneXpert	NR	New	Cured	1
1	2018	EPTB		NR	New	Completed	1
1	2018	PTBN	Microscope and GeneXpert	NR	Transfer in	Completed	1
1	2018	PTBP	Microscope and GeneXpert	NR	New	Cured	1
1	2018	EPTB		NR	New	Completed	1
1	2018	EPTB		R	New	Completed	1
1	2018	PTBP	Microscope and GeneXpert	NR	New	Cured	1
1	2018	EPTB		NR	New	Completed	1
1	2018	EPTB		NR	New	Completed	1
1	2018	PTBP	Microscope and GeneXpert	NR	New	Lost to Follow Up	1
1	2018	EPTB		NR	New	Completed	1
1	2018	PTBP	Microscope and GeneXpert	NR	New	Cured	1
1	2018	PTBP	Microscope and GeneXpert	NR	New	Cured	1
1	2018	EPTB		NR	New	Completed	1
1	2018	EPTB		NR	New	Completed	1
1	2018	PTBP	Microscope and GeneXpert	NR	New	Cured	1
1	2018	EPTB		R	New	Died	1
1	2018	EPTB		NR	New	Completed	1
1	2018	PTBP	Microscope and GeneXpert	NR	New	Cured	1
1	2018	PTBP	Microscope and GeneXpert	NR	New	Cured	1
1	2018	PTBP	Microscope and GeneXpert	NR	New	Cured	1
1	2018	EPTB		NR	New	Completed	1
1	2018	EPTB		NR	New	Completed	1
1	2018	PTBN	Microscope and GeneXpert	NR	New	Completed	1
1	2018	PTBN	Microscope and GeneXpert	NR	New	Completed	1
1	2018	PTBN	Microscope and GeneXpert	NR	New	Completed	1
1	2018	PTBN	Microscope and GeneXpert	NR	New	Not Evaluated	1
1	2018	PTBP	Microscope and GeneXpert	R	Relapse	Cured	1
1	2018	PTBP	Microscope and GeneXpert	NR	Transfer in	Cured	1
1	2018	PTBP	Microscope and GeneXpert	NR	New	Cured	1
1	2018	PTBP	Microscope and GeneXpert	R	New	Cured	1
1	2018	PTBN	Microscope and GeneXpert	R	New	Died	1
1	2018	PTBP	Microscope and GeneXpert	NR	New	Cured	1
1	2018	PTBP	Microscope and GeneXpert	R	New	Cured	1
1	2018	EPTB		R	New	Completed	1
1	2018	PTBP	Microscope and GeneXpert	R	New	Died	1
1	2018	EPTB		R	New	Completed	1
2	2015	EPTB		NR	New	Completed	6
2	2015	PTBP	Microscope	NR	New	Cured	6
2	2015	EPTB		R	New	Completed	6
2	2015	PTBP	Microscope	NR	New	Cured	6
2	2015	EPTB		NR	New	Completed	6
2	2015	EPTB		NR	New	Died	6
2	2015	EPTB		R	New	Completed	6
2	2015	PTBN	Microscope	NR	New	Completed	6
2	2015	PTBP	Microscope	NR	New	Cured	6
2	2015	EPTB		NR	New	Completed	6
2	2015	EPTB		NR	New	Completed	6
2	2015	EPTB		NR	New	Completed	6
2	2015	PTBN	Microscope	NR	Other	Completed	6
2	2015	PTBN	Microscope	R	New	Completed	6
2	2015	PTBP	Microscope	NR	New	Cured	6
2	2015	PTBN	Microscope	NR	New	Completed	6
2	2015	PTBP	Microscope	NR	New	Cured	6
2	2015	PTBP	Microscope	NR	New	Cured	6
2	2015	EPTB		UN	New	Completed	6
2	2015	EPTB		NR	New	Completed	6
2	2015	EPTB		NR	New	Completed	6
2	2015	EPTB		UN	New	Died	6
2	2015	PTBP	Microscope	NR	New	Cured	6
2	2015	PTBP	Microscope	NR	New	Cured	6
2	2015	EPTB		NR	New	Completed	6
2	2015	PTBN	Microscope	NR	New	Completed	6
2	2015	EPTB		NR	New	Completed	6
2	2015	PTBN	Microscope	NR	New	Completed	6
2	2015	PTBP	Microscope	UN	New	Cured	6
2	2015	EPTB		NR	New	Died	6
2	2015	EPTB		R	New	Completed	6
2	2015	PTBN	Microscope	NR	New	Completed	6
2	2015	EPTB		R	New	Completed	6
2	2015	PTBN	Microscope	NR	New	Completed	6
2	2015	EPTB		NR	New	Completed	6
2	2015	EPTB		NR	New	Completed	6
2	2015	PTBN	Microscope	NR	New	Completed	6
2	2015	PTBP	Microscope	NR	New	Cured	6
2	2015	PTBN	Microscope	R	New	Completed	6
2	2015	PTBP	Microscope	R	New	Cured	6
2	2015	PTBN	Microscope	NR	New	Completed	6
2	2015	EPTB		NR	New	Completed	6
2	2015	EPTB		R	New	Completed	6
2	2015	PTBP	Microscope	R	New	Cured	6
2	2015	EPTB		NR	New	Completed	6
2	2015	PTBP	Microscope	UN	New	Cured	6
2	2015	EPTB		UN	New	Not Evaluated	6
2	2015	PTBN	Microscope	NR	New	Completed	6
2	2015	EPTB		NR	New	Completed	6
2	2015	EPTB		NR	New	Completed	6
2	2015	PTBN	Microscope	UN	New	Completed	6
2	2015	PTBN	Microscope	R	New	Completed	6
2	2015	EPTB		NR	New	Completed	6
2	2015	EPTB		UN	New	Completed	6
2	2015	PTBP	Microscope	R	New	Cured	6
2	2015	PTBP	Microscope	NR	Failure	Cured	6
2	2015	EPTB		NR	New	Completed	6
2	2015	EPTB		NR	New	Completed	6
2	2015	PTBN	Microscope	NR	New	Completed	6
2	2015	PTBP	Microscope	NR	New	Cured	6
2	2015	PTBN	Microscope	R	New	Completed	6
2	2015	PTBP	Microscope	NR	Relapse	Moved to MDR TIC	6
2	2015	PTBN	Microscope	UN	New	Completed	6
2	2015	EPTB		NR	New	Completed	6
2	2015	EPTB		NR	New	Completed	6
2	2015	PTBN	Microscope	NR	New	Completed	6
2	2015	EPTB		NR	New	Completed	6
2	2015	PTBP	Microscope	NR	New	Cured	6
2	2015	EPTB		UN	New	Completed	6
2	2015	EPTB		NR	New	Died	6
2	2015	PTBN	Microscope	NR	New	Completed	6
2	2015	PTBP	Microscope	NR	New	Cured	6
2	2015	EPTB		R	New	Completed	6
2	2015	EPTB		NR	New	Completed	6
2	2015	PTBP	Microscope	NR	Relapse	Cured	6
2	2015	EPTB		UN	New	Completed	6
2	2015	EPTB		UN	Transfer in	Completed	6
2	2015	EPTB		NR	New	Died	6
2	2015	EPTB		NR	New	Completed	6
2	2015	EPTB		R	New	Completed	6
2	2015	EPTB		R	New	Completed	6
2	2015	PTBN	Microscope	NR	New	Died	6
2	2015	PTBN	Microscope	NR	New	Died	6
2	2015	EPTB		R	New	Completed	6
2	2015	PTBP	Microscope	R	New	Cured	6
2	2015	PTBN	Microscope	R	Relapse	Completed	6
2	2015	PTBP	Microscope	NR	New	Cured	6
2	2015	PTBP	Microscope	R	Failure	Cured	6
2	2015	EPTB		NR	Transfer in	Completed	6
2	2015	PTBP	Microscope	UN	Relapse	Cured	6
2	2015	PTBP	Microscope	NR	New	Cured	6
2	2015	PTBN	Microscope	R	New	Completed	6
2	2015	PTBP	Microscope	UN	Transfer in	Cured	6
2	2015	PTBN	Microscope	NR	New	Completed	6
2	2015	PTBN	Microscope	UN	Transfer in	Completed	6
2	2015	EPTB		NR	New	Completed	6
2	2015	PTBN	Microscope	NR	New	Completed	6
2	2015	PTBP	Microscope	NR	Failure	Moved to MDR TIC	6
2	2015	PTBN	Microscope	R	New	Completed	6
2	2015	EPTB		NR	New	Completed	6
2	2015	EPTB		NR	New	Died	6
2	2015	PTBN	Microscope	NR	New	Completed	6
2	2015	EPTB		UN	New	Completed	6
2	2015	EPTB		NR	New	Lost to Follow Up	6
2	2015	EPTB		NR	New	Completed	6
2	2015	EPTB		NR	New	Completed	6
2	2015	EPTB		NR	New	Completed	6
2	2015	PTBP	Microscope	NR	New	Cured	6
2	2015	PTBP	Microscope	R	New	Cured	6
2	2015	PTBN	Microscope	NR	Relapse	Completed	6
2	2015	PTBN	Microscope	NR	New	Completed	6
2	2015	EPTB		NR	New	Completed	6
2	2015	PTBN	Microscope	NR	New	Completed	6
2	2015	EPTB		NR	New	Completed	6
2	2015	PTBN	Microscope	NR	New	Completed	6
2	2015	PTBP	Microscope	NR	New	Cured	6
2	2015	EPTB		NR	New	Completed	6
2	2015	PTBP	Microscope	R	Relapse	Cured	6
2	2015	EPTB		NR	New	Completed	6
2	2015	PTBN	Microscope	R	New	Died	6
2	2015	PTBN	Microscope	NR	New	Completed	6
2	2015	PTBN	Microscope	NR	New	Died	6
2	2015	EPTB		NR	New	Died	6
2	2015	EPTB		UN	New	Completed	6
2	2015	EPTB		NR	Relapse	Died	6
2	2015	PTBN	Microscope	UN	New	Completed	6
2	2015	PTBP	Microscope	NR	New	Cured	6
2	2015	PTBP	Microscope	NR	New	Not Evaluated	6
2	2015	PTBP	Microscope	UN	New	Not Evaluated	6
2	2015	PTBP	Microscope	NR	New	Not Evaluated	6
2	2015	PTBN	Microscope	NR	New	Not Evaluated	6
2	2015	PTBP	Microscope	UN	New	Not Evaluated	6
2	2015	PTBP	Microscope	UN	New	Not Evaluated	6
2	2015	PTBP	Microscope	UN	New	Not Evaluated	6
2	2015	PTBP	Microscope	NR	New	Cured	6
2	2015	PTBP	Microscope	NR	New	Cured	6
2	2015	PTBN	Microscope	NR	New	Completed	6
2	2015	PTBP	Microscope	NR	Relapse	Cured	6
2	2015	PTBP	Microscope	UN	Relapse	Died	6
2	2015	PTBP	Microscope	NR	New	Lost to Follow Up	6
2	2015	PTBP	Microscope	NR	New	Cured	6
2	2015	PTBN	Microscope	NR	New	Completed	6
2	2015	EPTB		NR	New	Completed	6
2	2015	EPTB		R	New	Completed	6
2	2015	PTBN	Microscope	NR	New	Completed	6
2	2015	PTBN	Microscope	NR	New	Completed	6
2	2015	PTBN	Microscope	NR	New	Completed	6
2	2015	PTBP	Microscope	NR	Relapse	Cured	6
2	2015	PTBN	Microscope	NR	Relapse	Completed	6
2	2015	EPTB		NR	Transfer in	Completed	6
2	2015	EPTB		NR	Transfer in	Completed	6
2	2015	EPTB		NR	New	Died	6
2	2015	PTBN	Microscope	NR	New	Died	6
2	2015	PTBP	Microscope	NR	Relapse	Cured	6
2	2015	PTBN	Microscope	NR	Relapse	Completed	6
2	2015	PTBP	Microscope	NR	New	Cured	6
2	2015	EPTB		NR	New	Completed	6
2	2015	PTBN	Microscope	NR	Transfer in	Completed	6
2	2015	PTBN	Microscope	NR	Transfer in	Completed	6
2	2015	PTBN	Microscope	UN	New	Completed	6
2	2015	PTBN	Microscope	NR	New	Completed	6
2	2015	PTBN	Microscope	NR	New	Completed	6
2	2015	PTBP	Microscope	NR	New	Cured	6
2	2015	PTBP	Microscope	NR	New	Cured	6
2	2015	PTBP	Microscope	NR	New	Cured	6
2	2015	EPTB		NR	New	Completed	6
2	2015	PTBN	Microscope	NR	New	Completed	6
2	2015	PTBN	Microscope	NR	New	Completed	6
2	2015	PTBN	Microscope	NR	New	Completed	6
2	2015	PTBP	Microscope	NR	Transfer in	Cured	6
2	2015	PTBN	Microscope	R	Relapse	Died	6
2	2015	PTBN	Microscope	NR	New	Completed	6
2	2015	EPTB		R	New	Completed	6
2	2015	PTBP	Microscope	NR	Relapse	Cured	6
2	2015	PTBN	Microscope	NR	New	Completed	6
2	2015	PTBN	Microscope	NR	New	Completed	6
2	2015	EPTB		NR	New	Completed	6
2	2015	EPTB		R	Relapse	Completed	6
2	2015	PTBP	Microscope	NR	Transfer in	Cured	6
2	2015	PTBP	Microscope	NR	New	Died	6
2	2015	EPTB		NR	New	Completed	6
2	2015	EPTB		NR	New	Completed	6
2	2015	PTBN	Microscope	NR	New	Completed	6
2	2015	PTBP	Microscope	NR	New	Cured	6
2	2015	EPTB		NR	New	Completed	6
2	2015	PTBN	Microscope	R	Relapse	Completed	6
2	2015	PTBN	Microscope	R	Relapse	Completed	6
2	2015	PTBP	Microscope	NR	Relapse	Cured	6
2	2015	EPTB		NR	New	Completed	6
2	2015	PTBN	Microscope	R	New	Completed	6
2	2015	EPTB		NR	Relapse	Died	6
2	2015	PTBN	Microscope	NR	New	Completed	6
2	2015	PTBP	Microscope	NR	New	Cured	6
2	2015	PTBP	Microscope	NR	New	Cured	6
2	2015	PTBP	Microscope	NR	New	Cured	6
2	2015	PTBP	Microscope	R	New	Cured	6
2	2015	EPTB		R	New	Completed	6
2	2015	PTBP	Microscope	NR	New	Cured	6
2	2015	PTBN	Microscope	NR	New	Completed	6
2	2015	PTBP	Microscope	NR	New	Failure	6
2	2015	PTBP	Microscope	NR	New	Cured	6
2	2015	EPTB		NR	New	Completed	6
2	2015	PTBN	Microscope	NR	New	Completed	6
2	2015	PTBP	Microscope	NR	New	Cured	6
2	2015	PTBP	Microscope	NR	New	Cured	6
2	2015	PTBN	Microscope	NR	New	Completed	6
2	2015	PTBP	Microscope	NR	Relapse	Lost to Follow Up	6
2	2015	PTBN	Microscope	NR	New	Completed	6
2	2015	PTBN	Microscope	NR	Relapse	Completed	6
2	2015	PTBP	Microscope	NR	New	Cured	6
2	2015	EPTB		NR	New	Died	6
2	2015	PTBN	Microscope	R	New	Completed	6
2	2015	PTBN	Microscope	NR	New	Completed	6
2	2015	PTBN	Microscope	NR	New	Completed	6
2	2015	EPTB		NR	New	Completed	6
2	2015	PTBP	Microscope	NR	Relapse	Died	6
2	2015	PTBN	Microscope	NR	Relapse	Completed	6
2	2015	PTBP	Microscope	R	New	Cured	6
2	2015	PTBP	Microscope	R	New	Cured	6
2	2015	PTBP	Microscope	NR	Relapse	Cured	6
2	2015	EPTB		NR	New	Completed	6
2	2015	EPTB		NR	New	Completed	6
2	2015	PTBN	Microscope	NR	New	Completed	6
2	2015	PTBP	Microscope	R	Relapse	Moved to MDR TIC	6
2	2015	PTBP	Microscope	NR	New	Cured	6
2	2015	PTBP	Microscope	NR	New	Cured	6
2	2015	PTBN	Microscope	NR	New	Completed	6
2	2015	EPTB		NR	New	Completed	6
2	2015	PTBN	Microscope	NR	New	Completed	6
2	2015	PTBP	Microscope	NR	New	Cured	6
2	2015	PTBP	Microscope	NR	New	Cured	6
2	2015	EPTB		NR	Loss to follow up	Completed	6
2	2015	PTBP	Microscope	R	Relapse	Cured	6
2	2015	PTBN	Microscope	NR	New	Completed	6
2	2015	EPTB		NR	New	Completed	6
2	2015	PTBP	Microscope	NR	New	Cured	6
2	2015	PTBN	Microscope	NR	New	Completed	6
2	2015	EPTB		NR	New	Completed	6
2	2015	EPTB		NR	Relapse	Completed	6
2	2015	EPTB		NR	New	Completed	6
2	2015	EPTB		NR	New	Completed	6
2	2015	EPTB		NR	New	Completed	6
2	2015	PTBN	Microscope	NR	New	Completed	6
2	2015	PTBP	Microscope	R	New	Cured	6
2	2015	EPTB		NR	New	Completed	6
2	2015	PTBP	Microscope	R	New	Cured	6
2	2015	EPTB		R	New	Completed	6
2	2015	EPTB		NR	New	Completed	6
2	2015	PTBN	Microscope	R	New	Completed	6
2	2015	EPTB		NR	New	Completed	6
2	2015	PTBN	Microscope	R	New	Completed	6
2	2015	PTBP	Microscope	NR	New	Cured	6
2	2015	PTBN	Microscope	NR	New	Completed	6
2	2015	PTBP	Microscope	NR	New	Cured	6
2	2016	PTBP	Microscope	NR	New	Cured	6
2	2016	PTBP	Microscope	NR	New	Cured	6
2	2016	PTBN	Microscope	NR	New	Completed	6
2	2016	EPTB		NR	New	Completed	6
2	2015	PTBN	Microscope	NR	New	Completed	6
2	2015	EPTB		R	Relapse	Completed	6
2	2015	PTBP	Microscope	NR	New	Cured	6
2	2016	PTBP	Microscope	NR	New	Cured	6
2	2016	PTBP	Microscope	NR	New	Cured	6
2	2016	EPTB		NR	New	Completed	6
2	2016	PTBN	Microscope	R	New	Died	6
2	2016	EPTB		R	Relapse	Completed	6
2	2016	PTBN	Microscope	NR	Relapse	Completed	6
2	2016	PTBN	Microscope	R	Relapse	Completed	6
2	2016	PTBP	Microscope	NR	New	Cured	6
2	2016	PTBN	Microscope	NR	New	Completed	6
2	2016	PTBN	Microscope	R	New	Completed	6
2	2016	PTBP	Microscope	NR	New	Cured	6
2	2016	PTBP	Microscope	NR	New	Cured	6
2	2016	PTBN	Microscope	NR	Transfer in	Completed	6
2	2016	EPTB		NR	New	Completed	6
2	2016	PTBP	Microscope	NR	New	Cured	6
2	2016	PTBP	Microscope	NR	New	Cured	6
2	2016	EPTB		NR	New	Completed	6
2	2016	EPTB		NR	New	Completed	6
2	2016	EPTB		NR	New	Completed	6
2	2016	EPTB		NR	New	Failure	6
2	2016	EPTB		NR	New	Completed	6
2	2016	EPTB		NR	Relapse	Completed	6
2	2016	PTBN	Microscope	R	New	Completed	6
2	2016	EPTB		NR	New	Completed	6
2	2016	PTBP	Microscope	NR	New	Cured	6
2	2016	PTBP	Microscope	NR	New	Cured	6
2	2016	PTBP	Microscope	R	New	Cured	6
2	2016	PTBN	Microscope	NR	New	Completed	6
2	2016	EPTB		R	Relapse	Completed	6
2	2016	EPTB		NR	New	Completed	6
2	2016	PTBP	Microscope	R	New	Died	6
2	2016	PTBN	Microscope	NR	New	Completed	6
2	2016	EPTB	Microscope	R	New	Completed	6
2	2016	PTBP	Microscope	NR	New	Cured	6
2	2016	EPTB		NR	New	Completed	6
2	2016	EPTB	Microscope	NR	New	Completed	6
2	2016	PTBN	Microscope	NR	New	Completed	6
2	2016	EPTB		NR	New	Died	6
2	2016	EPTB		NR	New	Completed	6
2	2016	EPTB		NR	New	Completed	6
2	2016	PTBP	Microscope	NR	New	Cured	6
2	2016	EPTB		NR	New	Completed	6
2	2016	EPTB		NR	New	Completed	6
2	2016	PTBN	Microscope	R	New	Completed	6
2	2016	PTBN	Microscope	NR	New	Completed	6
2	2016	PTBP	Microscope	NR	New	Cured	6
2	2016	PTBP	Microscope	NR	New	Cured	6
2	2016	PTBN	Microscope	NR	New	Completed	6
2	2016	PTBN	Microscope	R	New	Completed	6
2	2016	PTBN	Microscope	NR	New	Completed	6
2	2016	EPTB		NR	New	Completed	6
2	2016	EPTB		NR	New	Completed	6
2	2016	PTBP	Microscope	NR	New	Cured	6
2	2016	PTBN	Microscope	NR	New	Completed	6
2	2016	EPTB		NR	New	Lost to Follow Up	6
2	2016	PTBN	Microscope	R	New	Completed	6
2	2016	EPTB		NR	New	Completed	6
2	2016	EPTB		NR	New	Completed	6
2	2016	EPTB		R	Relapse	Lost to Follow Up	6
2	2016	EPTB		NR	New	Completed	6
2	2016	PTBN	Microscope	R	Relapse	Completed	6
2	2016	EPTB		NR	New	Completed	6
2	2016	PTBN	Microscope	NR	New	Completed	6
2	2016	PTBN	Microscope	NR	New	Completed	6
2	2016	EPTB		R	New	Completed	6
2	2016	PTBN	Microscope	R	New	Completed	6
2	2016	EPTB		NR	New	Completed	6
2	2016	PTBN	Microscope	NR	New	Completed	6
2	2016	PTBN	Microscope	NR	Relapse	Completed	6
2	2016	EPTB		NR	New	Completed	6
2	2016	EPTB		NR	New	Completed	6
2	2018	PTBN	Microscope	R	New	Completed	6
2	2018	PTBN	Microscope	NR	Relapse	Died	6
2	2018	EPTB		NR	New	Completed	6
2	2016	PTBP	Microscope	NR	New	Cured	6
2	2018	PTBN	Microscope	R	New	Died	6
2	2018	PTBP	Microscope	UN	Transfer in	Died	6
2	2018	PTBP	Microscope	NR	New	Cured	6
2	2018	PTBP	Microscope	NR	New	Cured	6
2	2018	PTBP	Microscope	NR	New	Cured	6
2	2018	EPTB		NR	New	Completed	6
2	2018	PTBP	Microscope	NR	Transfer in	Cured	6
2	2018	EPTB		NR	New	Completed	6
2	2018	EPTB		NR	New	Completed	6
2	2018	EPTB		NR	New	Died	6
2	2018	PTBP	Microscope	NR	New	Died	6
2	2018	EPTB		NR	New	Completed	6
2	2018	EPTB		NR	New	Completed	6
2	2018	PTBP	Microscope	NR	New	Cured	6
2	2018	PTBN	Microscope	NR	New	Completed	6
2	2018	PTBP	Microscope and GeneXpert	NR	New	Cured	6
2	2018	PTBP	Microscope and GeneXpert	NR	New	Cured	6
2	2018	PTBP	Microscope and GeneXpert	NR	New	Lost to Follow Up	6
2	2018	PTBP	Microscope and GeneXpert	NR	Relapse	Lost to Follow Up	6
2	2018	EPTB		NR	New	Completed	6
2	2018	PTBP	Microscope and GeneXpert	NR	New	Cured	6
2	2018	PTBP	Microscope and GeneXpert	NR	New	Cured	6
2	2018	PTBP	Microscope and GeneXpert	NR	New	Cured	6
2	2018	EPTB		NR	New	Completed	6
2	2018	PTBP	Microscope and GeneXpert	NR	New	Cured	6
2	2018	PTBP	Microscope	NR	New	Cured	6
2	2018	PTBN	Microscope	NR	New	Completed	6
2	2018	EPTB		NR	New	Completed	6
2	2018	EPTB		NR	New	Completed	6
2	2018	PTBP	Microscope and GeneXpert	NR	New	Cured	6
2	2018	PTBP	Microscope and GeneXpert	NR	New	Cured	6
2	2018	PTBP	Microscope and GeneXpert	NR	New	Cured	6
2	2018	PTBP	Microscope and GeneXpert	NR	New	Cured	6
2	2018	EPTB		NR	New	Completed	6
2	2018	EPTB		NR	New	Died	6
2	2018	EPTB		NR	New	Completed	6
2	2018	PTBP	Microscope and GeneXpert	NR	New	Cured	6
2	2018	EPTB		NR	New	Completed	6
2	2018	EPTB		NR	New	Completed	6
2	2018	EPTB		NR	New	Completed	6
2	2018	PTBP	Microscope	NR	Transfer in	Cured	6
2	2018	PTBP	Microscope and GeneXpert	NR	New	Cured	6
2	2018	PTBP	Microscope and GeneXpert	NR	New	Cured	6
2	2018	EPTB		NR	New	Completed	6
2	2018	EPTB		NR	New	Completed	6
2	2018	PTBP	Microscope and GeneXpert	NR	New	Cured	6
2	2018	PTBP	Microscope and GeneXpert	NR	New	Cured	6
2	2018	EPTB		NR	New	Completed	6
2	2018	PTBP	Microscope and GeneXpert	NR	New	Cured	6
2	2018	PTBP	Microscope and GeneXpert	NR	New	Cured	6
2	2018	PTBP	Microscope and GeneXpert	NR	New	Cured	6
2	2018	EPTB		NR	New	Completed	6
2	2018	PTBP	Microscope and GeneXpert	NR	New	Cured	6
2	2018	EPTB		NR	Transfer in	Completed	6
2	2018	PTBP	Microscope and GeneXpert	UN	New	Cured	6
2	2018	EPTB		NR	New	Completed	6
2	2018	EPTB		NR	Relapse	Completed	6
2	2018	PTBP	Microscope and GeneXpert	NR	New	Cured	6
2	2018	PTBP	Microscope and GeneXpert	NR	New	Cured	6
2	2018	EPTB		NR	Transfer in	Completed	6
2	2018	EPTB		NR	New	Completed	6
2	2018	EPTB		NR	New	Completed	6
2	2018	PTBP	Microscope and GeneXpert	NR	New	Cured	6
2	2018	PTBP	Microscope and GeneXpert	NR	New	Cured	6
2	2018	PTBP	Microscope and GeneXpert	NR	New	Cured	6
2	2018	EPTB		NR	New	Completed	6
2	2018	EPTB		NR	New	Completed	6
2	2018	EPTB		NR	Transfer in	Completed	6
2	2018	PTBP	Microscope and GeneXpert	NR	New	Cured	6
2	2018	EPTB		NR	New	Completed	6
2	2018	PTBP	Microscope and GeneXpert	NR	New	Cured	6
2	2018	PTBP	Microscope and GeneXpert	NR	New	Moved to MDR TIC	6
2	2018	PTBP	Microscope and GeneXpert	NR	New	Cured	6
2	2018	EPTB		NR	New	Completed	6
2	2018	PTBP	Microscope and GeneXpert	NR	New	Cured	6
2	2018	PTBP	Microscope and GeneXpert	NR	New	Cured	6
2	2018	EPTB		NR	New	Completed	6
2	2018	PTBN	Microscope	NR	New	Completed	6
2	2018	EPTB		NR	New	Completed	6
2	2018	PTBN	Microscope	NR	New	Not Evaluated	6
2	2018	EPTB		NR	Loss to follow up	Completed	6
2	2018	PTBP	Microscope and GeneXpert	NR	New	Cured	6
2	2018	PTBN	Microscope	NR	Relapse	Not Evaluated	6
2	2018	EPTB		NR	New	Lost to Follow Up	6
2	2018	PTBP	Microscope and GeneXpert	NR	New	Died	6
2	2018	EPTB		NR	New	Completed	6
2	2018	EPTB		NR	New	Completed	6
2	2018	PTBP	Microscope and GeneXpert	NR	New	Cured	6
2	2018	PTBP	Microscope and GeneXpert	NR	New	Cured	6
2	2018	PTBP	Microscope and GeneXpert	NR	New	Cured	6
2	2018	PTBN	Microscope	NR	Transfer in	Completed	6
2	2016	PTBN	Microscope	NR	New	Completed	6
2	2016	EPTB		R	Relapse	Completed	6
2	2016	PTBN	Microscope	NR	Relapse	Completed	6
2	2016	EPTB		NR	New	Completed	6
2	2016	PTBP	Microscope	NR	Relapse	Cured	6
2	2016	PTBP	Microscope	R	New	Cured	6
2	2016	EPTB		NR	New	Completed	6
2	2016	PTBP	Microscope	NR	New	Cured	6
2	2016	EPTB		NR	New	Completed	6
2	2016	PTBN	Microscope	NR	Relapse	Completed	6
2	2016	EPTB		NR	New	Completed	6
2	2016	EPTB		NR	New	Completed	6
2	2016	PTBP	Microscope	NR	New	Cured	6
2	2016	EPTB		R	New	Completed	6
2	2016	PTBP	Microscope	NR	New	Cured	6
2	2016	EPTB		NR	New	Completed	6
2	2016	EPTB		UN	New	Died	6
2	2016	PTBN	Microscope	NR	Relapse	Completed	6
2	2016	EPTB		NR	New	Completed	6
2	2016	EPTB		NR	New	Completed	6
2	2016	EPTB		NR	New	Completed	6
2	2016	EPTB		NR	New	Completed	6
2	2016	PTBP	Microscope	NR	New	Cured	6
2	2016	EPTB		NR	New	Completed	6
2	2016	EPTB		NR	New	Completed	6
2	2016	PTBN	Microscope	R	New	Completed	6
2	2016	PTBP	Microscope	NR	New	Cured	6
2	2016	EPTB		NR	New	Completed	6
2	2016	EPTB		NR	New	Completed	6
2	2016	PTBP	Microscope	NR	New	Cured	6
2	2016	PTBP	Microscope	NR	New	Cured	6
2	2016	PTBN	Microscope	NR	New	Completed	6
2	2016	PTBP	Microscope	NR	New	Cured	6
2	2016	EPTB		NR	New	Completed	6
2	2016	PTBN	Microscope	NR	Relapse	Completed	6
2	2016	PTBP	Microscope	NR	New	Cured	6
2	2016	EPTB		NR	New	Completed	6
2	2016	EPTB		NR	Relapse	Completed	6
2	2016	PTBP	Microscope	NR	New	Cured	6
2	2016	PTBN	Microscope	NR	New	Completed	6
2	2016	PTBP	Microscope	NR	New	Cured	6
2	2016	PTBP	Microscope	NR	New	Cured	6
2	2016	PTBN	Microscope	NR	New	Completed	6
2	2016	EPTB		NR	New	Completed	6
2	2016	EPTB		NR	New	Completed	6
2	2016	PTBP	Microscope	NR	New	Cured	6
2	2016	PTBN	Microscope	NR	New	Completed	6
2	2016	EPTB		NR	New	Completed	6
2	2016	PTBN	Microscope	NR	Relapse	Completed	6
2	2016	EPTB		R	New	Completed	6
2	2016	PTBN	Microscope	NR	New	Died	6
2	2016	PTBP	Microscope	NR	New	Cured	6
2	2016	EPTB		NR	New	Completed	6
2	2016	EPTB		NR	New	Completed	6
2	2016	EPTB		NR	New	Completed	6
2	2016	PTBN	Microscope	NR	New	Completed	6
2	2016	EPTB		R	New	Completed	6
2	2016	PTBP	Microscope	R	New	Cured	6
2	2016	PTBN	Microscope	NR	New	Completed	6
2	2016	PTBP	Microscope	R	Relapse	Cured	6
2	2016	PTBP	Microscope	NR	Transfer in	Cured	6
2	2016	EPTB		NR	New	Completed	6
2	2016	PTBP	Microscope	NR	New	Cured	6
2	2016	PTBP	Microscope	NR	New	Cured	6
2	2016	EPTB		NR	New	Completed	6
2	2016	EPTB		NR	New	Completed	6
2	2016	EPTB		NR	New	Completed	6
2	2016	PTBP	Microscope	NR	New	Cured	6
2	2016	PTBN	Microscope	NR	New	Lost to Follow Up	6
2	2016	PTBN	Microscope	NR	New	Completed	6
2	2016	EPTB		NR	New	Completed	6
2	2016	PTBN	Microscope	NR	New	Completed	6
2	2016	PTBP	Microscope	NR	Transfer in	Cured	6
2	2016	PTBN	Microscope	NR	New	Completed	6
2	2016	EPTB		NR	New	Completed	6
2	2017	PTBP	Microscope	NR	New	Cured	6
2	2016	PTBP	Microscope	NR	Transfer in	Cured	6
2	2017	EPTB		NR	New	Completed	6
2	2017	EPTB		NR	New	Completed	6
2	2017	EPTB		NR	New	Completed	6
2	2017	PTBP	Microscope	NR	Relapse	Cured	6
2	2017	PTBN	Microscope	NR	New	Completed	6
2	2017	EPTB		NR	New	Completed	6
2	2016	EPTB		NR	Relapse	Died	6
2	2017	EPTB		NR	New	Completed	6
2	2017	EPTB		NR	New	Completed	6
2	2017	PTBP	Microscope	NR	New	Cured	6
2	2017	EPTB		NR	New	Completed	6
2	2017	PTBP	Microscope	NR	New	Cured	6
2	2017	PTBP	Microscope	NR	New	Lost to Follow Up	6
2	2017	EPTB		R	New	Completed	6
2	2017	EPTB		NR	New	Completed	6
2	2017	PTBP	Microscope	NR	New	Cured	6
2	2017	PTBP	Microscope	NR	New	Moved to MDR TIC	6
2	2017	PTBP	Microscope	NR	New	Cured	6
2	2017	PTBN	Microscope	NR	New	Completed	6
2	2017	PTBP	Microscope	NR	New	Cured	6
2	2017	PTBP	Microscope	R	New	Cured	6
2	2017	PTBP	Microscope	NR	New	Cured	6
2	2017	EPTB		NR	New	Completed	6
2	2017	PTBP	Microscope	NR	New	Cured	6
2	2017	EPTB		NR	New	Completed	6
2	2017	PTBP	Microscope	NR	New	Failure	6
2	2017	PTBP	Microscope	R	Relapse	Cured	6
2	2017	PTBP	Microscope	NR	New	Cured	6
2	2017	PTBP	Microscope	NR	New	Cured	6
2	2017	EPTB		NR	Relapse	Completed	6
2	2017	EPTB		NR	New	Completed	6
2	2017	PTBN	Microscope	NR	New	Completed	6
2	2017	EPTB		NR	New	Completed	6
2	2017	PTBP	Microscope	R	New	Cured	6
2	2017	PTBP	Microscope	NR	New	Cured	6
2	2017	PTBN	Microscope	NR	New	Completed	6
2	2017	EPTB		NR	New	Completed	6
2	2017	PTBP	Microscope	NR	New	Cured	6
2	2017	EPTB		NR	New	Completed	6
2	2017	EPTB		NR	New	Completed	6
2	2017	PTBP	Microscope	NR	New	Cured	6
2	2017	EPTB		R	New	Completed	6
2	2017	EPTB		NR	New	Completed	6
2	2017	EPTB		NR	New	Completed	6
2	2017	PTBP	Microscope	NR	New	Cured	6
2	2017	PTBP	Microscope	NR	New	Cured	6
2	2017	PTBN	Microscope	R	New	Completed	6
2	2017	PTBP	Microscope	NR	Relapse	Cured	6
2	2017	PTBP	Microscope	NR	New	Cured	6
2	2017	PTBP	Microscope	R	New	Cured	6
2	2017	PTBP	Microscope	NR	New	Cured	6
2	2017	PTBN	Microscope	NR	New	Completed	6
2	2017	EPTB		NR	New	Completed	6
2	2017	PTBP	Microscope	NR	New	Cured	6
2	2017	PTBP	Microscope	NR	New	Cured	6
2	2017	PTBP	Microscope	NR	New	Cured	6
2	2017	PTBN	Microscope	NR	New	Died	6
2	2017	EPTB		R	New	Completed	6
2	2017	PTBP	Microscope	NR	New	Cured	6
2	2017	PTBN	Microscope	NR	New	Completed	6
2	2017	EPTB		R	New	Completed	6
2	2017	EPTB		NR	New	Completed	6
2	2017	EPTB		NR	New	Completed	6
2	2017	EPTB		NR	New	Completed	6
2	2017	EPTB		NR	New	Completed	6
2	2017	EPTB		NR	New	Completed	6
2	2017	PTBN	Microscope	NR	Relapse	Completed	6
2	2017	EPTB		NR	New	Completed	6
2	2017	PTBP	Microscope	NR	New	Cured	6
2	2017	EPTB		NR	New	Completed	6
2	2017	EPTB		R	New	Died	6
2	2017	PTBP	Microscope	NR	New	Cured	6
2	2017	EPTB		R	New	Completed	6
2	2017	PTBP	Microscope	NR	New	Cured	6
2	2017	PTBP	Microscope	R	Relapse	Cured	6
2	2017	EPTB		NR	New	Completed	6
2	2017	EPTB		NR	New	Completed	6
2	2017	PTBN	Microscope	NR	New	Completed	6
2	2017	EPTB		NR	New	Completed	6
2	2017	EPTB		NR	Transfer in	Completed	6
2	2017	EPTB		NR	New	Completed	6
2	2017	PTBP	Microscope	R	New	Died	6
2	2017	EPTB		NR	Transfer in	Completed	6
2	2017	EPTB		NR	Transfer in	Completed	6
2	2017	PTBP	Microscope	NR	New	Died	6
2	2017	PTBP	Microscope	NR	New	Cured	6
2	2017	EPTB		R	New	Completed	6
2	2017	PTBN	Microscope	R	New	Completed	6
2	2017	EPTB		NR	New	Completed	6
2	2017	PTBN	Microscope	NR	New	Not Evaluated	6
2	2017	PTBN	Microscope	NR	New	Completed	6
2	2017	PTBN	Microscope	R	New	Died	6
2	2017	EPTB		NR	Transfer in	Died	6
2	2017	EPTB		NR	New	Completed	6
2	2017	PTBN	Microscope	R	New	Completed	6
2	2017	EPTB		NR	New	Not Evaluated	6
2	2017	EPTB		NR	New	Completed	6
2	2017	PTBN	Microscope	R	Transfer in	Completed	6
2	2017	PTBN	Microscope	NR	New	Completed	6
2	2017	PTBP	Microscope and GeneXpert	NR	New	Cured	6
2	2017	EPTB		NR	New	Completed	6
2	2017	PTBP	Microscope and GeneXpert	R	New	Cured	6
2	2017	EPTB		NR	New	Completed	6
2	2017	EPTB		NR	New	Completed	6
2	2017	EPTB		NR	New	Completed	6
2	2017	PTBP	Microscope and GeneXpert	NR	New	Cured	6
2	2017	EPTB		NR	New	Completed	6
2	2017	PTBP	Microscope and GeneXpert	NR	New	Cured	6
2	2017	PTBN	Microscope	NR	Relapse	Completed	6
2	2017	PTBP	Microscope and GeneXpert	NR	New	Cured	6
2	2017	EPTB		NR	New	Completed	6
2	2017	EPTB		NR	New	Completed	6
2	2017	PTBN	Microscope	R	New	Completed	6
2	2017	EPTB		NR	New	Completed	6
2	2017	EPTB		NR	New	Died	6
2	2017	PTBP	Microscope and GeneXpert	NR	New	Cured	6
2	2017	PTBP	Microscope and GeneXpert	NR	New	Cured	6
2	2017	EPTB		NR	New	Completed	6
2	2017	PTBP	Microscope and GeneXpert	NR	New	Cured	6
2	2017	EPTB		NR	New	Died	6
2	2017	EPTB		R	New	Completed	6
2	2017	EPTB		NR	New	Completed	6
2	2017	EPTB		NR	New	Completed	6
2	2017	EPTB		NR	New	Completed	6
2	2017	PTBP	Microscope and GeneXpert	NR	New	Cured	6
2	2017	EPTB		NR	New	Completed	6
2	2017	PTBP	Microscope and GeneXpert	R	New	Cured	6
2	2017	PTBP	Microscope	NR	New	Cured	6
2	2017	EPTB		NR	New	Completed	6
2	2017	PTBP	Microscope and GeneXpert	R	New	Cured	6
2	2017	PTBP	Microscope and GeneXpert	NR	New	Cured	6
2	2017	EPTB		R	Relapse	Completed	6
2	2017	EPTB		NR	New	Completed	6
2	2017	PTBP	Microscope and GeneXpert	NR	New	Cured	6
2	2017	EPTB		NR	New	Completed	6
2	2017	EPTB		NR	Relapse	Completed	6
2	2017	PTBP	Microscope and GeneXpert	NR	New	Cured	6
2	2017	PTBN	Microscope and GeneXpert	NR	New	Completed	6
2	2017	PTBP	Microscope and GeneXpert	NR	New	Cured	6
2	2017	PTBP	Microscope and GeneXpert	NR	Relapse	Cured	6
2	2017	PTBP	Microscope and GeneXpert	NR	New	Cured	6
2	2017	EPTB		NR	New	Completed	6
2	2017	EPTB		NR	New	Completed	6
2	2017	PTBN	Microscope and GeneXpert	NR	New	Completed	6
2	2017	PTBP	Microscope and GeneXpert	NR	New	Cured	6
2	2017	PTBP	Microscope and GeneXpert	NR	New	Cured	6
2	2017	EPTB		NR	New	Completed	6
2	2017	EPTB		NR	New	Completed	6
2	2017	EPTB		NR	New	Completed	6
2	2017	PTBP	Microscope and GeneXpert	NR	New	Cured	6
2	2017	EPTB		NR	New	Completed	6
2	2017	PTBN	Microscope and GeneXpert	R	New	Completed	6
2	2017	PTBP	Microscope and GeneXpert	R	New	Cured	6
2	2017	PTBN	Microscope and GeneXpert	R	New	Completed	6
2	2017	EPTB		NR	New	Completed	6
2	2017	EPTB		NR	New	Died	6
2	2018	PTBP	Microscope and GeneXpert	NR	New	Cured	6
2	2018	EPTB		NR	New	Completed	6
2	2017	EPTB		NR	New	Died	6
2	2018	PTBP	Microscope and GeneXpert	NR	New	Cured	6
2	2018	PTBN	Microscope and GeneXpert	NR	New	Completed	6
2	2018	PTBP	Microscope and GeneXpert	R	New	Cured	6
2	2018	PTBP	Microscope and GeneXpert	NR	New	Cured	6
2	2018	PTBP	Microscope and GeneXpert	NR	New	Cured	6
2	2018	EPTB		NR	New	Completed	6
2	2018	PTBN	Microscope and GeneXpert	NR	New	Completed	6
2	2018	PTBP	Microscope and GeneXpert	NR	Relapse	Cured	6
2	2018	EPTB		NR	Relapse	Died	6
2	2018	EPTB		NR	New	Completed	6
2	2018	EPTB		NR	New	Completed	6
2	2017	EPTB		NR	Transfer in	Completed	6
2	2018	PTBP	Microscope and GeneXpert	NR	New	Cured	6
2	2018	PTBP	Microscope and GeneXpert	NR	New	Cured	6
2	2018	PTBP	Microscope and GeneXpert	NR	New	Cured	6
2	2017	EPTB		NR	Transfer in	Completed	6
2	2018	PTBP	Microscope and GeneXpert	NR	Relapse	Not Evaluated	6
2	2018	EPTB		NR	New	Completed	6
2	2018	EPTB		NR	New	Completed	6
2	2018	PTBN	Microscope and GeneXpert	R	New	Completed	6
2	2018	PTBN	Microscope and GeneXpert	R	New	Died	6
2	2018	PTBN	Microscope and GeneXpert	R	Relapse	Died	6
2	2018	EPTB		NR	New	Not Evaluated	6
2	2018	PTBP	Microscope and GeneXpert	NR	New	Cured	6
2	2018	PTBP	Microscope and GeneXpert	NR	New	Cured	6
2	2018	PTBP	Microscope and GeneXpert	NR	New	Cured	6
2	2018	PTBP	Microscope and GeneXpert	NR	New	Cured	6
2	2018	EPTB		NR	New	Completed	6
2	2018	PTBN	Microscope and GeneXpert	NR	New	Completed	6
2	2018	EPTB		NR	New	Completed	6
2	2018	PTBP	Microscope and GeneXpert	R	Transfer in	Died	6
2	2018	PTBP	Microscope and GeneXpert	NR	New	Cured	6
2	2018	PTBP	Microscope and GeneXpert	NR	Relapse	Cured	6
2	2018	PTBP	Microscope and GeneXpert	R	Relapse	Cured	6
2	2018	PTBN	Microscope and GeneXpert	R	New	Completed	6
2	2018	EPTB		NR	New	Completed	6
2	2018	PTBP	Microscope and GeneXpert	R	New	Cured	6
2	2018	PTBP	Microscope and GeneXpert	R	New	Cured	6
2	2018	EPTB		NR	Relapse	Completed	6
2	2018	PTBN	Microscope and GeneXpert	R	Relapse	Completed	6
2	2018	PTBP	Microscope and GeneXpert	NR	New	Cured	6
2	2018	PTBN	Microscope and GeneXpert	R	New	Completed	6
2	2018	EPTB		NR	Transfer in	Completed	6
2	2018	PTBN	Microscope and GeneXpert	NR	Relapse	Completed	6
2	2018	EPTB		NR	New	Completed	6
2	2018	EPTB		NR	New	Not Evaluated	6
2	2018	EPTB		NR	New	Completed	6
2	2018	PTBN	Microscope and GeneXpert	R	Relapse	Completed	6
2	2018	PTBP	Microscope and GeneXpert	NR	New	Cured	6
2	2018	PTBP	Microscope and GeneXpert	NR	Relapse	Cured	6
2	2018	EPTB		NR	New	Completed	6
2	2018	EPTB		NR	New	Completed	6
2	2018	PTBP	Microscope and GeneXpert	NR	Transfer in	Not Evaluated	6
2	2018	EPTB		NR	New	Completed	6
2	2018	PTBN	Microscope and GeneXpert	R	Relapse	Completed	6
2	2018	EPTB		NR	New	Completed	6
2	2018	PTBP	Microscope and GeneXpert	NR	New	Cured	6
2	2018	PTBN	Microscope and GeneXpert	R	New	Completed	6
2	2018	EPTB		NR	Relapse	Completed	6
2	2018	EPTB		NR	New	Completed	6
2	2018	EPTB		NR	Relapse	Completed	6
2	2018	EPTB		NR	New	Completed	6
2	2018	PTBP	Microscope and GeneXpert	NR	New	Cured	6
2	2018	EPTB		NR	New	Completed	6
2	2018	EPTB		NR	New	Completed	6
2	2018	PTBP	Microscope and GeneXpert	NR	New	Cured	6
2	2018	EPTB		R	New	Died	6
2	2018	PTBP	Microscope and GeneXpert	NR	New	Cured	6
2	2018	PTBP	Microscope and GeneXpert	NR	New	Cured	6
2	2018	PTBP	Microscope and GeneXpert	NR	Transfer in	Died	6
2	2018	EPTB		NR	Relapse	Completed	6
2	2018	EPTB		NR	New	Completed	6
2	2018	EPTB		NR	New	Completed	6
2	2018	PTBP	Microscope and GeneXpert	R	New	Cured	6
2	2018	PTBP	Microscope and GeneXpert	NR	New	Cured	6
2	2018	PTBP	Microscope and GeneXpert	NR	New	Cured	6
2	2018	EPTB		NR	New	Completed	6
2	2018	PTBP	Microscope and GeneXpert	NR	Transfer in	Cured	6
2	2018	EPTB		NR	New	Completed	6
2	2018	EPTB		NR	New	Completed	6
2	2018	EPTB		R	New	Died	6
2	2018	EPTB		NR	New	Completed	6
2	2018	PTBP	Microscope and GeneXpert	NR	New	Cured	6
2	2018	EPTB		R	New	Completed	6
2	2018	PTBP	Microscope and GeneXpert	NR	New	Cured	6
2	2018	EPTB		NR	New	Completed	6
2	2018	PTBP	Microscope and GeneXpert	NR	New	Cured	6
2	2018	PTBP	Microscope and GeneXpert	NR	Relapse	Cured	6
2	2018	EPTB		R	Relapse	Completed	6
2	2018	PTBN	Microscope and GeneXpert	NR	New	Completed	6
2	2018	PTBP	Microscope and GeneXpert	NR	New	Cured	6
2	2018	PTBN	Microscope and GeneXpert	NR	New	Completed	6
5	2017	EPTB		R	New	Completed	6
5	2017	PTBP	Microscope and GeneXpert	R	New	Cured	6
5	2017	EPTB		NR	Relapse	Completed	6
5	2017	EPTB		NR	New	Completed	6
5	2017	PTBP	Microscope and GeneXpert	NR	New	Cured	6
5	2017	EPTB		NR	New	Completed	6
5	2017	EPTB		R	New	Completed	6
5	2017	PTBN	Microscope and GeneXpert	NR	New	Completed	6
5	2017	PTBP	Microscope and GeneXpert	R	Relapse	Cured	6
5	2016	EPTB		NR	Transfer in	Completed	6
5	2017	PTBP	Microscope and GeneXpert	NR	New	Cured	6
5	2017	PTBP	Microscope and GeneXpert	NR	Transfer in	Cured	6
5	2017	PTBP	Microscope and GeneXpert	NR	New	Cured	6
5	2017	PTBN	Microscope and GeneXpert	NR	New	Not Evaluated	6
5	2017	PTBP	Microscope and GeneXpert	NR	New	Cured	6
5	2017	EPTB		R	Relapse	Completed	6
5	2017	EPTB		NR	New	Completed	6
5	2017	EPTB		NR	New	Completed	6
5	2017	EPTB		NR	New	Completed	6
5	2017	EPTB		NR	New	Completed	6
5	2017	EPTB		NR	New	Completed	6
5	2017	EPTB		NR	New	Completed	6
5	2017	EPTB		NR	New	Completed	6
5	2017	PTBP	Microscope and GeneXpert	NR	New	Cured	6
5	2017	PTBP	Microscope and GeneXpert	NR	New	Cured	6
5	2017	EPTB		R	New	Completed	6
5	2017	EPTB		NR	New	Not Evaluated	6
5	2017	PTBN	Microscope and GeneXpert	R	New	Died	6
5	2017	PTBP	Microscope and GeneXpert	NR	New	Cured	6
5	2017	EPTB		NR	New	Completed	6
5	2017	EPTB		NR	New	Completed	6
5	2017	PTBP	Microscope and GeneXpert	NR	Transfer in	Cured	6
5	2017	PTBN	Microscope and GeneXpert	NR	New	Completed	6
5	2017	EPTB		NR	New	Completed	6
5	2017	EPTB		NR	New	Completed	6
5	2017	PTBN	Microscope and GeneXpert	NR	Transfer in	Completed	6
5	2017	PTBN	Microscope and GeneXpert	NR	New	Completed	6
5	2017	EPTB		NR	New	Completed	6
5	2017	PTBP	Microscope and GeneXpert	NR	New	Cured	6
5	2017	EPTB		NR	New	Completed	6
5	2017	PTBP	Microscope and GeneXpert	NR	Transfer in	Cured	6
5	2017	PTBN	Microscope and GeneXpert	NR	New	Died	6
5	2017	EPTB		NR	New	Completed	6
5	2017	PTBN	Microscope and GeneXpert	NR	New	Completed	6
5	2017	EPTB		NR	New	Died	6
5	2017	PTBP	Microscope and GeneXpert	R	New	Cured	6
5	2017	PTBP	Microscope and GeneXpert	NR	New	Cured	6
5	2017	EPTB		NR	New	Completed	6
5	2017	PTBP	Microscope and GeneXpert	NR	New	Cured	6
5	2017	PTBP	Microscope and GeneXpert	NR	New	Cured	6
5	2017	PTBN	Microscope and GeneXpert	R	Transfer in	Died	6
5	2017	PTBN	Microscope and GeneXpert	NR	New	Completed	6
5	2017	EPTB		NR	New	Completed	6
5	2017	EPTB		NR	New	Completed	6
5	2017	PTBP	Microscope and GeneXpert	NR	New	Cured	6
5	2017	EPTB		R	New	Completed	6
5	2017	PTBN	Microscope and GeneXpert	NR	Transfer in	Completed	6
5	2017	EPTB		NR	New	Completed	6
5	2017	EPTB		NR	New	Died	6
5	2017	EPTB		NR	New	Completed	6
5	2017	EPTB		NR	New	Completed	6
5	2017	EPTB		NR	New	Completed	6
5	2017	EPTB		R	New	Died	6
5	2017	PTBP	Microscope and GeneXpert	NR	New	Cured	6
5	2017	PTBN	Microscope and GeneXpert	NR	New	Completed	6
5	2017	PTBP	Microscope and GeneXpert	R	New	Died	6
5	2017	PTBP	Microscope and GeneXpert	NR	Relapse	Cured	6
5	2017	PTBP	Microscope and GeneXpert	NR	Relapse	Cured	6
5	2017	EPTB		NR	New	Completed	6
5	2017	EPTB		NR	New	Completed	6
5	2017	PTBN	Microscope and GeneXpert	NR	Transfer in	Completed	6
5	2017	PTBN	Microscope and GeneXpert	NR	New	Completed	6
5	2017	PTBP	Microscope and GeneXpert	NR	New	Cured	6
5	2017	PTBP	Microscope and GeneXpert	NR	New	Cured	6
5	2017	PTBP	Microscope and GeneXpert	R	New	Cured	6
5	2017	EPTB		NR	New	Completed	6
5	2017	PTBP	Microscope and GeneXpert	NR	New	Cured	6
5	2017	PTBN	Microscope and GeneXpert	NR	New	Died	6
5	2017	PTBP	Microscope and GeneXpert	NR	New	Cured	6
5	2017	EPTB		NR	New	Completed	6
5	2017	EPTB		NR	New	Completed	6
5	2017	EPTB		R	Transfer in	Completed	6
5	2017	PTBN	Microscope and GeneXpert	R	New	Completed	6
5	2017	EPTB		NR	New	Completed	6
5	2017	PTBP	Microscope and GeneXpert	R	New	Died	6
5	2017	PTBN	Microscope and GeneXpert	R	Transfer in	Completed	6
5	2017	EPTB		NR	New	Completed	6
5	2017	PTBN	Microscope and GeneXpert	NR	New	Completed	6
5	2017	PTBP	Microscope and GeneXpert	NR	New	Cured	6
5	2017	EPTB		R	New	Completed	6
5	2017	PTBP	Microscope and GeneXpert	NR	Relapse	Cured	6
5	2017	PTBP	Microscope and GeneXpert	NR	New	Cured	6
5	2017	EPTB		NR	New	Completed	6
5	2017	PTBP	Microscope and GeneXpert	NR	Relapse	Cured	6
5	2017	PTBP	Microscope and GeneXpert	NR	New	Cured	6
5	2017	EPTB		NR	New	Completed	6
5	2017	PTBP	Microscope and GeneXpert	NR	New	Cured	6
5	2017	PTBP	Microscope and GeneXpert	R	Loss to follow up	Died	6
5	2017	PTBP	Microscope and GeneXpert	NR	New	Cured	6
5	2017	PTBP	Microscope and GeneXpert	NR	New	Cured	6
5	2017	EPTB		NR	New	Completed	6
5	2017	EPTB		NR	New	Completed	6
5	2017	EPTB		NR	Relapse	Completed	6
5	2017	PTBN	Microscope and GeneXpert	NR	New	Completed	6
5	2017	PTBN	Microscope and GeneXpert	NR	New	Lost to Follow Up	6
5	2017	EPTB		NR	Relapse	Completed	6
5	2017	EPTB		NR	Relapse	Completed	6
5	2018	EPTB		NR	New	Completed	6
5	2018	EPTB		NR	New	Completed	6
5	2018	PTBN	Microscope and GeneXpert	R	Relapse	Completed	6
5	2018	PTBN	Microscope and GeneXpert	NR	New	Completed	6
5	2018	PTBP	Microscope and GeneXpert	R	New	Cured	6
5	2018	PTBP	Microscope and GeneXpert	NR	New	Cured	6
5	2018	PTBP	Microscope and GeneXpert	NR	New	Cured	6
5	2018	PTBN	Microscope and GeneXpert	R	Relapse	Lost to Follow Up	6
5	2018	PTBP	Microscope and GeneXpert	NR	New	Cured	6
5	2018	PTBP	Microscope and GeneXpert	R	Relapse	Cured	6
5	2018	EPTB		NR	New	Died	6
5	2018	EPTB		R	New	Completed	6
5	2018	EPTB		NR	New	Completed	6
5	2018	PTBN	Microscope and GeneXpert	R	New	Completed	6
5	2018	PTBP	Microscope and GeneXpert	NR	Relapse	Cured	6
5	2018	EPTB		NR	New	Completed	6
5	2018	EPTB		NR	New	Completed	6
5	2017	PTBP	Microscope and GeneXpert	NR	Transfer in	Cured	6
5	2018	EPTB		NR	New	Completed	6
5	2018	EPTB		NR	New	Completed	6
5	2018	EPTB		NR	New	Completed	6
5	2018	EPTB		NR	New	Completed	6
5	2018	EPTB		NR	New	Completed	6
5	2018	PTBP	Microscope and GeneXpert	NR	New	Cured	6
5	2018	EPTB		NR	New	Completed	6
5	2018	EPTB		NR	New	Completed	6
5	2018	EPTB		NR	New	Completed	6
5	2018	PTBP	Microscope and GeneXpert	NR	New	Cured	6
5	2018	PTBP	Microscope and GeneXpert	NR	Transfer in	Cured	6
5	2018	EPTB		R	New	Completed	6
5	2018	PTBP	Microscope and GeneXpert	NR	Relapse	Cured	6
5	2018	EPTB		NR	New	Completed	6
5	2018	EPTB		NR	New	Completed	6
5	2018	EPTB		NR	Relapse	Completed	6
5	2018	EPTB		NR	Relapse	Completed	6
5	2018	EPTB		NR	Transfer in	Not Evaluated	6
5	2018	PTBP	Microscope and GeneXpert	NR	Transfer in	Cured	6
5	2018	EPTB		NR	New	Completed	6
5	2018	PTBP	Microscope and GeneXpert	R	New	Cured	6
5	2018	PTBN	Microscope and GeneXpert	NR	New	Died	6
5	2018	EPTB		NR	New	Completed	6
5	2018	EPTB		NR	New	Completed	6
5	2018	PTBP	Microscope and GeneXpert	NR	New	Cured	6
5	2018	PTBN	Microscope and GeneXpert	R	New	Completed	6
5	2018	PTBP	Microscope and GeneXpert	NR	New	Cured	6
5	2018	EPTB		R	New	Completed	6
5	2018	EPTB		R	Relapse	Completed	6
5	2018	EPTB		NR	New	Completed	6
5	2018	EPTB		NR	New	Completed	6
5	2018	PTBP	Microscope and GeneXpert	NR	Transfer in	Cured	6
5	2018	EPTB		NR	New	Completed	6
5	2016	PTBN	Microscope and GeneXpert	R	New	Completed	6
5	2018	EPTB		NR	New	Completed	6
5	2018	PTBP	Microscope and GeneXpert	NR	New	Cured	6
5	2018	PTBN	Microscope and GeneXpert	R	New	Completed	6
5	2018	EPTB		NR	New	Completed	6
5	2018	EPTB	Microscope and GeneXpert	NR	New	Completed	6
5	2018	EPTB		R	Relapse	Completed	6
5	2018	PTBP	Microscope and GeneXpert	NR	New	Cured	6
5	2018	EPTB		NR	New	Completed	6
5	2018	EPTB		NR	New	Completed	6
5	2018	PTBN	Microscope and GeneXpert	NR	New	Completed	6
5	2018	PTBP	Microscope and GeneXpert	NR	New	Cured	6
5	2018	PTBN	Microscope and GeneXpert	NR	New	Completed	6
5	2018	EPTB		NR	New	Completed	6
5	2018	PTBP	Microscope and GeneXpert	R	Transfer in	Died	6
5	2018	EPTB		NR	Loss to follow up	Lost to Follow Up	6
5	2018	EPTB		NR	New	Completed	6
5	2018	PTBP	Microscope and GeneXpert	NR	New	Cured	6
5	2018	PTBP	Microscope and GeneXpert	R	New	Cured	6
5	2018	PTBP	Microscope and GeneXpert	R	New	Cured	6
5	2018	EPTB		NR	New	Completed	6
5	2018	EPTB		R	New	Completed	6
5	2018	EPTB		NR	New	Completed	6
5	2018	EPTB		NR	Transfer in	Completed	6
5	2018	PTBP	Microscope and GeneXpert	R	Transfer in	Cured	6
5	2018	PTBP	Microscope and GeneXpert	NR	New	Cured	6
5	2018	PTBN	Microscope and GeneXpert	NR	New	Completed	6
5	2018	PTBP	Microscope and GeneXpert	NR	Relapse	Cured	6
5	2018	EPTB		NR	New	Completed	6
5	2018	PTBN	Microscope and GeneXpert	NR	New	Completed	6
5	2018	EPTB		NR	New	Completed	6
5	2018	EPTB		NR	New	Died	6
5	2018	PTBP	Microscope and GeneXpert	NR	New	Moved to MDR TIC	6
5	2018	EPTB		NR	New	Completed	6
5	2018	PTBN	Microscope and GeneXpert	NR	New	Completed	6
5	2018	PTBP	Microscope and GeneXpert	NR	New	Cured	6
5	2018	PTBP	Microscope and GeneXpert	NR	New	Cured	6
5	2018	PTBP	Microscope and GeneXpert	NR	New	Cured	6
5	2018	EPTB		NR	New	Completed	6
5	2018	PTBN	Microscope and GeneXpert	NR	New	Completed	6
5	2018	EPTB		NR	New	Completed	6
5	2018	EPTB		NR	New	Completed	6
5	2018	EPTB		NR	Relapse	Completed	6
5	2018	PTBP	Microscope and GeneXpert	NR	New	Cured	6
5	2018	PTBP	Microscope and GeneXpert	NR	Relapse	Cured	6
5	2018	PTBP	Microscope and GeneXpert	NR	New	Failure	6
5	2018	EPTB		NR	New	Not Evaluated	6
5	2018	EPTB		NR	New	Completed	6
5	2018	EPTB		NR	New	Completed	6
5	2018	EPTB		R	New	Completed	6
5	2018	EPTB		NR	New	Completed	6
5	2018	PTBP	Microscope and GeneXpert	NR	New	Cured	6
5	2018	PTBP	Microscope and GeneXpert	NR	New	Cured	6
5	2018	PTBP	Microscope and GeneXpert	R	New	Failure	6
5	2018	EPTB		NR	Transfer in	Completed	6
5	2018	PTBN	Microscope and GeneXpert	NR	New	Completed	6
5	2018	PTBP	Microscope and GeneXpert	NR	Transfer in	Cured	6
5	2018	EPTB		NR	New	Completed	6
5	2018	PTBP	Microscope and GeneXpert	NR	New	Lost to Follow Up	6
5	2018	PTBN	Microscope and GeneXpert	NR	New	Completed	6
5	2018	PTBN	Microscope and GeneXpert	R	New	Completed	6
5	2015	PTBN	Microscope	NR	New	Completed	6
5	2015	PTBP	Microscope	NR	New	Cured	6
5	2015	EPTB		NR	New	Completed	6
5	2015	EPTB		NR	Other	Completed	6
5	2015	PTBP	Microscope	NR	New	Cured	6
5	2015	PTBP	Microscope	R	New	Cured	6
5	2015	EPTB		NR	New	Completed	6
5	2015	PTBN	Microscope	NR	New	Completed	6
5	2015	PTBN	Microscope	NR	New	Completed	6
5	2015	PTBP	Microscope and GeneXpert	NR	Relapse	Moved to MDR TIC	6
5	2015	PTBP	Microscope	NR	New	Lost to Follow Up	6
5	2015	PTBP	Microscope	NR	New	Cured	6
5	2015	PTBP	Microscope	NR	Relapse	Cured	6
5	2015	EPTB		NR	New	Completed	6
5	2015	PTBP	Microscope	NR	New	Cured	6
5	2015	PTBN	Microscope	NR	New	Completed	6
5	2015	EPTB		NR	New	Completed	6
5	2015	EPTB		NR	New	Completed	6
5	2015	PTBN	Microscope	NR	New	Completed	6
5	2015	EPTB		NR	New	Completed	6
5	2015	EPTB		NR	Other	Completed	6
5	2015	PTBP	Microscope	NR	New	Cured	6
5	2015	PTBP	Microscope	NR	New	Cured	6
5	2015	PTBP	Microscope	NR	New	Cured	6
5	2015	EPTB		NR	New	Completed	6
5	2015	PTBP	Microscope	NR	New	Cured	6
5	2015	PTBP	Microscope	NR	Transfer in	Cured	6
5	2015	EPTB		NR	New	Completed	6
5	2015	PTBN	Microscope	NR	New	Completed	6
5	2015	EPTB		NR	New	Completed	6
5	2015	PTBP	Microscope	NR	New	Cured	6
5	2015	PTBP	Microscope	R	New	Cured	6
5	2015	PTBP	Microscope	NR	New	Lost to Follow Up	6
5	2015	PTBN	Microscope	NR	New	Lost to Follow Up	6
5	2015	EPTB		R	New	Completed	6
5	2015	EPTB		NR	New	Completed	6
5	2015	EPTB		NR	New	Completed	6
5	2015	EPTB		R	Transfer in	Completed	6
5	2015	PTBN	Microscope	NR	New	Completed	6
5	2015	PTBP	Microscope	NR	New	Cured	6
5	2015	PTBN	Microscope and GeneXpert	NR	Relapse	Completed	6
5	2015	EPTB		R	New	Completed	6
5	2015	PTBP	Microscope and GeneXpert	NR	New	Cured	6
5	2015	PTBN	Microscope and GeneXpert	NR	New	Completed	6
5	2015	EPTB		NR	New	Completed	6
5	2015	EPTB		NR	New	Completed	6
5	2015	EPTB		NR	New	Completed	6
5	2015	EPTB		NR	New	Lost to Follow Up	6
5	2015	EPTB		NR	New	Completed	6
5	2015	PTBP	Microscope and GeneXpert	NR	New	Moved to MDR TIC	6
5	2015	EPTB		R	Relapse	Completed	6
5	2015	PTBP	Microscope and GeneXpert	NR	New	Cured	6
5	2015	EPTB		NR	New	Completed	6
5	2015	EPTB		NR	New	Not Evaluated	6
5	2015	EPTB		NR	New	Lost to Follow Up	6
5	2015	PTBP	Microscope and GeneXpert	NR	New	Cured	6
5	2015	EPTB		NR	New	Completed	6
5	2015	PTBN	Microscope and GeneXpert	NR	Other	Completed	6
5	2015	PTBP	Microscope and GeneXpert	NR	Relapse	Moved to MDR TIC	6
5	2015	EPTB		NR	New	Completed	6
5	2015	EPTB		R	New	Completed	6
5	2015	PTBN	Microscope and GeneXpert	R	New	Completed	6
5	2015	EPTB		NR	Relapse	Moved to MDR TIC	6
5	2015	EPTB		NR	New	Completed	6
5	2015	EPTB		NR	Loss to follow up	Completed	6
5	2015	PTBP	Microscope and GeneXpert	NR	New	Cured	6
5	2015	PTBP	Microscope and GeneXpert	NR	New	Lost to Follow Up	6
5	2015	PTBN	Microscope and GeneXpert	NR	Other	Completed	6
5	2015	PTBP	Microscope and GeneXpert	NR	New	Cured	6
5	2015	PTBN	Microscope and GeneXpert	NR	New	Completed	6
5	2015	EPTB		R	New	Completed	6
5	2015	EPTB		NR	New	Completed	6
5	2015	EPTB		NR	New	Completed	6
5	2015	PTBN	Microscope and GeneXpert	NR	New	Completed	6
5	2015	EPTB		NR	New	Completed	6
5	2015	PTBN	Microscope and GeneXpert	NR	New	Completed	6
5	2015	PTBN	Microscope and GeneXpert	NR	New	Completed	6
5	2015	PTBN	Microscope and GeneXpert	NR	Other	Completed	6
5	2015	PTBP	Microscope and GeneXpert	NR	New	Cured	6
5	2015	PTBP	Microscope and GeneXpert	NR	New	Cured	6
5	2015	EPTB		NR	New	Completed	6
5	2015	PTBN	Microscope and GeneXpert	NR	New	Completed	6
5	2015	EPTB		R	Relapse	Completed	6
5	2015	EPTB		NR	New	Completed	6
5	2015	PTBN	Microscope and GeneXpert	R	New	Completed	6
5	2015	EPTB		NR	New	Completed	6
5	2015	PTBN	Microscope and GeneXpert	NR	New	Completed	6
5	2015	PTBN	Microscope and GeneXpert	R	New	Died	6
5	2015	EPTB		NR	New	Completed	6
5	2015	EPTB		NR	New	Completed	6
5	2015	PTBP	Microscope and GeneXpert	NR	New	Cured	6
5	2015	EPTB		NR	New	Not Evaluated	6
5	2015	PTBP	Microscope and GeneXpert	NR	New	Cured	6
5	2015	PTBP	Microscope and GeneXpert	NR	New	Cured	6
5	2015	EPTB		NR	New	Completed	6
5	2015	PTBN	Microscope and GeneXpert	R	Relapse	Completed	6
5	2015	PTBN	Microscope and GeneXpert	NR	New	Completed	6
5	2015	PTBN	Microscope and GeneXpert	NR	New	Completed	6
5	2015	PTBP	Microscope and GeneXpert	NR	New	Cured	6
5	2015	PTBP	Microscope and GeneXpert	NR	New	Cured	6
5	2015	EPTB		NR	New	Completed	6
5	2015	PTBN	Microscope and GeneXpert	NR	New	Not Evaluated	6
5	2015	PTBN	Microscope and GeneXpert	R	New	Completed	6
5	2015	PTBP	Microscope and GeneXpert	NR	Transfer in	Cured	6
5	2015	EPTB		R	New	Completed	6
5	2015	PTBP	Microscope and GeneXpert	NR	New	Cured	6
5	2015	EPTB		NR	Relapse	Completed	6
5	2015	EPTB		NR	New	Completed	6
5	2015	PTBN	Microscope and GeneXpert	NR	New	Completed	6
5	2015	EPTB		NR	New	Completed	6
5	2015	PTBP	Microscope and GeneXpert	NR	Transfer in	Cured	6
5	2015	PTBP	Microscope and GeneXpert	NR	New	Cured	6
5	2015	EPTB		NR	New	Completed	6
5	2015	PTBP	Microscope and GeneXpert	R	Relapse	Cured	6
5	2015	PTBP	Microscope and GeneXpert	NR	New	Cured	6
5	2015	EPTB		NR	New	Completed	6
5	2015	EPTB		NR	New	Completed	6
5	2015	PTBN	Microscope and GeneXpert	NR	New	Completed	6
5	2015	EPTB		NR	New	Completed	6
5	2015	EPTB		NR	New	Completed	6
5	2015	EPTB		NR	New	Completed	6
5	2016	PTBP	Microscope and GeneXpert	NR	New	Cured	6
5	2016	PTBP	Microscope and GeneXpert	NR	New	Cured	6
5	2016	EPTB		NR	Other	Not Evaluated	6
5	2016	EPTB		NR	New	Completed	6
5	2016	EPTB		NR	New	Completed	6
5	2016	EPTB		NR	New	Lost to Follow Up	6
5	2016	EPTB		NR	New	Completed	6
5	2016	EPTB		NR	New	Completed	6
5	2016	PTBN	Microscope and GeneXpert	R	New	Completed	6
5	2016	EPTB		NR	New	Completed	6
5	2016	EPTB		NR	New	Completed	6
5	2016	EPTB		R	Transfer in	Completed	6
5	2015	PTBP	Microscope and GeneXpert	NR	Transfer in	Cured	6
5	2016	EPTB		R	New	Completed	6
5	2016	PTBN	Microscope and GeneXpert	NR	New	Completed	6
5	2016	EPTB		NR	New	Completed	6
5	2016	PTBN	Microscope and GeneXpert	NR	New	Completed	6
5	2016	EPTB		R	Relapse	Completed	6
5	2015	EPTB		UN	Transfer in	Completed	6
5	2016	EPTB		NR	New	Completed	6
5	2016	PTBP	Microscope and GeneXpert	UN	New	Cured	6
5	2016	EPTB		NR	New	Completed	6
5	2016	EPTB		UN	New	Completed	6
5	2016	EPTB		UN	New	Completed	6
5	2016	EPTB		UN	New	Completed	6
5	2016	EPTB		UN	New	Completed	6
5	2016	PTBN	Microscope and GeneXpert	UN	New	Completed	6
5	2016	EPTB		UN	New	Completed	6
5	2016	PTBN	Microscope and GeneXpert	UN	New	Died	6
5	2016	EPTB		UN	New	Completed	6
5	2016	EPTB		UN	New	Completed	6
5	2016	PTBN	Microscope and GeneXpert	R	New	Completed	6
5	2016	PTBN	Microscope and GeneXpert	UN	New	Completed	6
5	2016	EPTB		UN	New	Completed	6
5	2016	PTBP	Microscope and GeneXpert	NR	New	Cured	6
5	2016	PTBN	Microscope and GeneXpert	NR	New	Completed	6
5	2016	EPTB		UN	New	Completed	6
5	2016	EPTB		UN	New	Completed	6
5	2016	PTBP	Microscope and GeneXpert	UN	New	Cured	6
5	2016	EPTB		UN	New	Completed	6
5	2016	PTBN	Microscope and GeneXpert	UN	New	Completed	6
5	2016	EPTB		UN	Relapse	Completed	6
5	2016	PTBP	Microscope and GeneXpert	UN	New	Cured	6
5	2016	EPTB		UN	New	Completed	6
5	2016	EPTB		UN	New	Completed	6
5	2016	PTBP	Microscope and GeneXpert	UN	Relapse	Cured	6
5	2016	EPTB		UN	New	Completed	6
5	2016	PTBN	Microscope and GeneXpert	UN	Transfer in	Completed	6
5	2016	PTBP	Microscope and GeneXpert	UN	New	Cured	6
5	2016	PTBP	Microscope and GeneXpert	NR	New	Cured	6
5	2016	PTBN	Microscope and GeneXpert	UN	New	Died	6
5	2016	PTBP	Microscope and GeneXpert	R	New	Failure	6
5	2016	PTBP	Microscope and GeneXpert	NR	New	Cured	6
5	2016	EPTB		UN	New	Completed	6
5	2016	PTBP	Microscope and GeneXpert	UN	New	Cured	6
5	2016	EPTB		UN	New	Completed	6
5	2016	EPTB		UN	New	Completed	6
5	2016	EPTB		R	New	Completed	6
5	2016	EPTB		UN	New	Completed	6
5	2016	EPTB		UN	New	Completed	6
5	2016	EPTB		UN	Other	Completed	6
5	2016	PTBP	Microscope and GeneXpert	UN	Relapse	Moved to MDR TIC	6
5	2016	PTBN	Microscope and GeneXpert	UN	Relapse	Completed	6
5	2016	PTBP	Microscope and GeneXpert	NR	New	Cured	6
5	2016	EPTB		UN	New	Completed	6
5	2016	PTBP	Microscope and GeneXpert	NR	New	Cured	6
5	2016	PTBN	Microscope and GeneXpert	NR	New	Completed	6
5	2016	EPTB		UN	New	Completed	6
5	2016	PTBP	Microscope and GeneXpert	UN	Transfer in	Cured	6
5	2016	EPTB		UN	Transfer in	Completed	6
5	2016	PTBP	Microscope and GeneXpert	NR	New	Cured	6
5	2016	EPTB		NR	New	Completed	6
5	2016	PTBP	Microscope and GeneXpert	NR	New	Cured	6
5	2016	PTBP	Microscope and GeneXpert	NR	New	Cured	6
5	2016	EPTB		NR	New	Completed	6
5	2016	EPTB		NR	New	Completed	6
5	2016	EPTB		NR	New	Completed	6
5	2016	EPTB		NR	New	Not Evaluated	6
5	2016	PTBN	Microscope and GeneXpert	NR	Other	Completed	6
5	2016	PTBN	Microscope and GeneXpert	NR	New	Completed	6
5	2016	PTBP	Microscope and GeneXpert	NR	New	Cured	6
5	2016	PTBN	Microscope and GeneXpert	NR	New	Completed	6
5	2016	PTBN	Microscope and GeneXpert	NR	New	Died	6
5	2016	PTBN	Microscope and GeneXpert	NR	New	Completed	6
5	2016	EPTB		R	Relapse	Died	6
5	2016	PTBP	Microscope and GeneXpert	NR	New	Cured	6
5	2016	PTBN	Microscope and GeneXpert	NR	New	Completed	6
5	2016	EPTB		NR	New	Completed	6
5	2016	PTBN	Microscope and GeneXpert	R	Relapse	Completed	6
5	2016	EPTB		NR	New	Completed	6
5	2016	EPTB		R	New	Completed	6
5	2016	EPTB		NR	New	Died	6
5	2016	PTBP	Microscope and GeneXpert	NR	New	Cured	6
5	2016	PTBP	Microscope and GeneXpert	NR	New	Cured	6
5	2016	PTBN	Microscope and GeneXpert	NR	Relapse	Completed	6
5	2016	EPTB		NR	New	Completed	6
5	2016	PTBN	Microscope and GeneXpert	NR	New	Completed	6
5	2016	PTBP	Microscope and GeneXpert	R	Failure	Cured	6
5	2016	EPTB		NR	New	Completed	6
5	2016	PTBP	Microscope and GeneXpert	NR	Relapse	Lost to Follow Up	6
5	2016	EPTB		NR	New	Completed	6
5	2016	PTBP	Microscope and GeneXpert	NR	New	Moved to MDR TIC	6
5	2016	PTBN	Microscope and GeneXpert	R	New	Completed	6
5	2016	EPTB		NR	New	Completed	6
5	2016	EPTB		NR	New	Completed	6
5	2016	EPTB		R	New	Completed	6
5	2016	EPTB		NR	New	Lost to Follow Up	6
5	2016	PTBN	Microscope and GeneXpert	R	New	Completed	6
5	2016	EPTB		NR	New	Completed	6
5	2016	PTBN	Microscope and GeneXpert	NR	New	Completed	6
5	2016	PTBP	Microscope and GeneXpert	NR	New	Cured	6
5	2016	PTBN	Microscope and GeneXpert	NR	New	Lost to Follow Up	6
5	2016	PTBP	Microscope and GeneXpert	NR	New	Cured	6
5	2016	EPTB		NR	New	Completed	6
5	2016	EPTB		NR	New	Completed	6
5	2016	PTBP	Microscope and GeneXpert	R	New	Lost to Follow Up	6
5	2016	PTBN	Microscope and GeneXpert	NR	New	Completed	6
5	2017	PTBP	Microscope and GeneXpert	NR	New	Cured	6
5	2017	PTBP	Microscope and GeneXpert	NR	New	Cured	6
5	2017	PTBN	Microscope and GeneXpert	NR	New	Completed	6
5	2017	EPTB		UN	New	Died	6
5	2017	EPTB		NR	New	Completed	6
5	2017	EPTB		NR	Relapse	Died	6
5	2017	PTBP	Microscope and GeneXpert	R	Relapse	Cured	6
5	2017	EPTB		R	New	Completed	6
7	2015	EPTB		NR	New	Completed	6
7	2015	EPTB		NR	New	Completed	6
7	2015	EPTB		R	Other	Completed	6
7	2015	EPTB		R	New	Completed	6
7	2015	EPTB		NR	New	Completed	6
7	2015	EPTB		NR	New	Completed	6
7	2015	PTBN	Microscope	NR	New	Completed	6
7	2015	PTBN	Microscope	NR	Other	Completed	6
7	2015	EPTB		NR	New	Completed	6
7	2015	PTBN	Microscope	NR	New	Lost to Follow Up	6
7	2015	EPTB		NR	Other	Died	6
7	2015	EPTB		NR	New	Failure	6
7	2015	PTBN	Microscope	NR	New	Died	6
7	2015	PTBN	Microscope	NR	New	Completed	6
7	2015	PTBN	Microscope	NR	New	Completed	6
7	2015	PTBN	Microscope	R	New	Completed	6
7	2015	EPTB		NR	New	Completed	6
7	2015	EPTB		NR	New	Completed	6
7	2015	PTBP	Microscope	NR	New	Cured	6
7	2015	PTBP	Microscope	NR	New	Cured	6
7	2015	PTBN	Microscope	R	New	Completed	6
7	2015	EPTB		R	New	Completed	6
7	2015	EPTB		NR	New	Completed	6
7	2015	PTBN	Microscope	R	New	Completed	6
7	2015	PTBN	Microscope	R	New	Completed	6
7	2015	EPTB		NR	New	Completed	6
7	2015	PTBP	Microscope	NR	New	Cured	6
7	2015	PTBN	Microscope	NR	New	Died	6
7	2015	EPTB		NR	New	Completed	6
7	2015	EPTB		NR	New	Completed	6
7	2015	PTBN	Microscope	NR	New	Completed	6
7	2015	PTBP	Microscope	NR	Transfer in	Lost to Follow Up	6
7	2015	PTBN	Microscope	NR	New	Died	6
7	2015	PTBN	Microscope	NR	New	Completed	6
7	2015	EPTB		NR	New	Completed	6
7	2015	EPTB		R	New	Completed	6
7	2015	EPTB		NR	New	Completed	6
7	2015	PTBN	Microscope	NR	New	Died	6
7	2015	PTBN	Microscope	NR	New	Completed	6
7	2015	PTBN	Microscope	NR	New	Died	6
7	2015	EPTB		NR	New	Completed	6
7	2015	EPTB		NR	Other	Died	6
7	2015	PTBN	Microscope	R	Other	Completed	6
7	2015	EPTB		NR	New	Completed	6
7	2015	EPTB		NR	New	Completed	6
7	2015	PTBP	Microscope	NR	New	Cured	6
7	2015	EPTB		R	Other	Completed	6
7	2015	PTBN	Microscope	R	New	Completed	6
7	2015	EPTB		NR	Transfer in	Not Evaluated	6
7	2015	PTBN	Microscope	R	New	Died	6
7	2015	PTBN	Microscope	NR	New	Completed	6
7	2015	PTBP	Microscope	UN	New	Cured	6
7	2015	EPTB		NR	New	Completed	6
7	2015	PTBP	Microscope	NR	New	Cured	6
7	2015	PTBP	Microscope	NR	New	Cured	6
7	2015	PTBN	Microscope	NR	New	Completed	6
7	2015	EPTB		NR	New	Completed	6
7	2015	EPTB		NR	New	Completed	6
7	2015	PTBN	Microscope	NR	New	Completed	6
7	2015	EPTB		NR	New	Completed	6
7	2015	EPTB		R	Relapse	Completed	6
7	2015	PTBP	Microscope and GeneXpert	NR	New	Moved to MDR TIC	6
7	2015	PTBN	Microscope	R	New	Completed	6
7	2015	EPTB		NR	New	Completed	6
7	2015	PTBN	Microscope	R	New	Completed	6
7	2015	PTBP	Microscope	R	New	Cured	6
7	2015	PTBN	Microscope	NR	New	Completed	6
7	2015	EPTB		NR	New	Completed	6
7	2015	EPTB		NR	New	Completed	6
7	2015	EPTB		NR	New	Completed	6
7	2015	EPTB		NR	New	Completed	6
7	2015	PTBN	Microscope	NR	New	Completed	6
7	2015	EPTB		NR	New	Completed	6
7	2015	PTBP	Microscope	NR	New	Cured	6
7	2015	PTBN	Microscope	NR	Transfer in	Completed	6
7	2015	PTBN	Microscope	R	Transfer in	Completed	6
7	2015	PTBN	Microscope	R	New	Completed	6
7	2015	PTBP	Microscope	NR	New	Cured	6
7	2015	EPTB		NR	New	Died	6
7	2015	PTBN	Microscope	NR	New	Completed	6
7	2015	EPTB		NR	New	Completed	6
7	2015	PTBP	Microscope	NR	New	Cured	6
7	2015	PTBN	Microscope	NR	New	Completed	6
7	2015	PTBN	Microscope	NR	New	Died	6
7	2015	PTBP	Microscope	NR	New	Cured	6
7	2015	PTBP	Microscope	NR	New	Cured	6
7	2015	EPTB		NR	New	Completed	6
7	2015	EPTB		NR	New	Completed	6
7	2015	PTBN	Microscope	NR	New	Completed	6
7	2015	PTBN	Microscope	NR	Relapse	Not Evaluated	6
7	2015	PTBN	Microscope	NR	New	Completed	6
7	2015	EPTB		NR	New	Completed	6
7	2015	PTBP	Microscope	R	Transfer in	Died	6
7	2015	PTBP	Microscope	NR	Relapse	Cured	6
7	2015	PTBN	Microscope	R	Transfer in	Died	6
7	2015	PTBP	Microscope	NR	New	Cured	6
7	2015	PTBN	Microscope	NR	New	Completed	6
7	2015	PTBN	Microscope	NR	New	Completed	6
7	2015	PTBP	Microscope	NR	New	Cured	6
7	2015	PTBN	Microscope	NR	New	Completed	6
7	2015	PTBN	Microscope	NR	New	Completed	6
7	2015	EPTB		NR	New	Completed	6
7	2015	EPTB		NR	New	Completed	6
7	2015	EPTB		NR	New	Completed	6
7	2015	PTBN	Microscope	NR	New	Completed	6
7	2015	PTBP	Microscope	NR	New	Cured	6
7	2015	PTBP	Microscope	R	New	Died	6
7	2015	PTBN	Microscope	NR	New	Completed	6
7	2015	PTBP	Microscope	NR	New	Cured	6
7	2015	EPTB		NR	New	Completed	6
7	2015	PTBP	Microscope	NR	Relapse	Moved to MDR TIC	6
7	2015	EPTB		NR	New	Completed	6
7	2015	PTBP	Microscope	NR	Relapse	Died	6
7	2015	EPTB		R	New	Completed	6
7	2015	PTBN	Microscope	NR	Relapse	Completed	6
7	2015	PTBN	Microscope	NR	New	Completed	6
7	2015	PTBP	Microscope	NR	New	Cured	6
7	2015	EPTB		UN	Transfer in	Not Evaluated	6
7	2015	EPTB		NR	New	Completed	6
7	2015	PTBN	Microscope	NR	New	Completed	6
7	2015	PTBN	Microscope	NR	New	Completed	6
7	2015	PTBN	Microscope	NR	New	Completed	6
7	2015	PTBN	Microscope	NR	New	Died	6
7	2015	EPTB		NR	Relapse	Completed	6
7	2015	EPTB		NR	New	Completed	6
7	2015	PTBN	Microscope	NR	Transfer in	Completed	6
7	2015	PTBP	Microscope	NR	New	Cured	6
7	2015	PTBN	Microscope	R	New	Completed	6
7	2015	PTBN	Microscope	NR	New	Completed	6
7	2015	PTBP	Microscope	NR	New	Cured	6
7	2015	EPTB		R	New	Completed	6
7	2015	PTBP	Microscope	NR	New	Cured	6
7	2015	PTBP	Microscope	R	New	Cured	6
7	2015	EPTB		NR	New	Completed	6
7	2015	PTBN	Microscope	R	New	Died	6
7	2015	PTBN	Microscope	NR	New	Completed	6
7	2015	EPTB		NR	Relapse	Completed	6
7	2015	PTBP	Microscope	NR	New	Cured	6
7	2015	EPTB		NR	New	Completed	6
7	2015	PTBN	Microscope	R	Relapse	Moved to MDR TIC	6
7	2015	EPTB		NR	New	Completed	6
7	2015	PTBN	Microscope	NR	New	Completed	6
7	2015	EPTB		NR	New	Completed	6
7	2015	EPTB		NR	New	Completed	6
7	2015	EPTB		NR	New	Completed	6
7	2015	PTBP	Microscope	NR	New	Cured	6
7	2015	PTBN	Microscope	NR	New	Completed	6
7	2015	EPTB		NR	New	Completed	6
7	2015	EPTB		NR	New	Completed	6
7	2015	EPTB		NR	New	Completed	6
7	2015	PTBN	Microscope	NR	New	Completed	6
7	2015	PTBN	Microscope	NR	New	Not Evaluated	6
7	2015	EPTB		NR	New	Completed	6
7	2015	EPTB		NR	New	Completed	6
7	2015	PTBN	Microscope	NR	New	Completed	6
7	2015	PTBN	Microscope	NR	New	Completed	6
7	2015	PTBN	Microscope	NR	New	Completed	6
7	2015	EPTB		NR	New	Completed	6
7	2015	PTBN	Microscope	NR	New	Completed	6
7	2015	PTBP	Microscope	NR	New	Cured	6
7	2015	EPTB		R	New	Completed	6
7	2015	PTBP	Microscope	NR	Relapse	Not Evaluated	6
7	2015	PTBN	Microscope	NR	Loss to follow up	Moved to MDR TIC	6
7	2015	EPTB		NR	New	Completed	6
7	2015	EPTB		R	Relapse	Completed	6
7	2015	EPTB		NR	Relapse	Completed	6
7	2015	PTBN	Microscope	NR	New	Not Evaluated	6
7	2015	PTBN	Microscope	R	New	Completed	6
7	2015	PTBP	Microscope	NR	New	Cured	6
7	2015	PTBN	Microscope	NR	New	Completed	6
7	2015	EPTB		NR	New	Completed	6
7	2015	PTBN	Microscope	NR	New	Completed	6
7	2015	PTBN	Microscope	R	New	Completed	6
7	2015	PTBP	Microscope	NR	New	Cured	6
7	2015	EPTB		R	New	Completed	6
7	2015	PTBP	Microscope	NR	New	Cured	6
7	2015	PTBN	Microscope	NR	New	Completed	6
7	2015	PTBP	Microscope	NR	New	Cured	6
7	2015	PTBN	Microscope	NR	New	Completed	6
7	2015	PTBP	Microscope	NR	New	Cured	6
7	2015	PTBN	Microscope	R	New	Completed	6
7	2015	PTBP	Microscope	NR	New	Cured	6
7	2015	PTBP	Microscope	NR	New	Cured	6
7	2015	PTBN	Microscope	NR	Relapse	Completed	6
7	2015	EPTB		NR	New	Completed	6
7	2015	PTBP	Microscope	NR	New	Cured	6
7	2015	EPTB		NR	New	Completed	6
7	2015	PTBN	Microscope	R	New	Completed	6
7	2015	PTBN	Microscope	R	New	Completed	6
7	2015	PTBN	Microscope	NR	New	Completed	6
7	2016	PTBP	Microscope	NR	New	Died	6
7	2015	EPTB		NR	New	Completed	6
7	2015	PTBN	Microscope	NR	Relapse	Completed	6
7	2016	PTBN	Microscope	NR	New	Completed	6
7	2015	PTBN	Microscope	NR	New	Completed	6
7	2016	PTBP	Microscope	NR	New	Cured	6
7	2016	PTBN	Microscope	R	Relapse	Completed	6
7	2016	PTBP	Microscope	R	New	Cured	6
7	2016	PTBP	Microscope	NR	New	Died	6
7	2016	PTBP	Microscope	NR	New	Cured	6
7	2016	EPTB		NR	New	Completed	6
7	2016	PTBN	Microscope	NR	Relapse	Completed	6
7	2016	PTBN	Microscope	R	New	Completed	6
7	2016	EPTB		R	New	Completed	6
7	2016	PTBP	Microscope	NR	Relapse	Cured	6
7	2016	EPTB		NR	New	Completed	6
7	2016	EPTB		NR	New	Completed	6
7	2016	EPTB		NR	New	Completed	6
7	2016	PTBN	Microscope	NR	New	Died	6
7	2016	PTBP	Microscope	R	New	Cured	6
7	2016	PTBN	Microscope	NR	New	Completed	6
7	2016	PTBP	Microscope	NR	New	Cured	6
7	2016	PTBP	Microscope	NR	New	Cured	6
7	2016	PTBP	Microscope	NR	New	Cured	6
7	2016	PTBN	Microscope	R	New	Completed	6
7	2016	PTBP	Microscope	NR	Relapse	Cured	6
7	2016	PTBP	Microscope	NR	New	Cured	6
7	2016	PTBN	Microscope	R	Transfer in	Completed	6
7	2016	EPTB		NR	New	Completed	6
7	2016	PTBN	Microscope	NR	New	Completed	6
7	2016	EPTB		NR	New	Completed	6
7	2016	PTBP	Microscope	R	Relapse	Died	6
7	2016	EPTB		NR	Transfer in	Completed	6
7	2016	PTBP	Microscope	R	New	Cured	6
7	2016	PTBP	Microscope	UN	New	Cured	6
7	2016	PTBN	Microscope	UN	New	Completed	6
7	2016	EPTB		UN	New	Died	6
7	2016	EPTB		NR	New	Completed	6
7	2016	PTBN	Microscope	UN	New	Died	6
7	2016	PTBN	Microscope	R	Relapse	Died	6
7	2016	EPTB		NR	Relapse	Completed	6
7	2016	EPTB		NR	Relapse	Completed	6
7	2015	EPTB		UN	Transfer in	Completed	6
7	2016	EPTB		UN	New	Completed	6
7	2016	EPTB		R	Transfer in	Completed	6
7	2016	EPTB		NR	Relapse	Completed	6
7	2016	EPTB		NR	Relapse	Completed	6
7	2016	PTBN	Microscope	NR	New	Completed	6
7	2016	EPTB		NR	New	Completed	6
7	2016	EPTB		R	New	Completed	6
7	2016	PTBP	Microscope	NR	New	Cured	6
7	2016	PTBN	Microscope	NR	Relapse	Completed	6
7	2016	EPTB		R	Transfer in	Completed	6
7	2016	EPTB		NR	New	Completed	6
7	2016	EPTB		NR	Transfer in	Completed	6
7	2016	EPTB		NR	New	Completed	6
7	2016	EPTB		NR	New	Completed	6
7	2016	PTBN	Microscope	NR	New	Completed	6
7	2016	PTBN	Microscope	NR	Relapse	Completed	6
7	2016	PTBN	Microscope	R	Relapse	Completed	6
7	2016	PTBN	Microscope	NR	Relapse	Completed	6
7	2016	PTBP	Microscope	NR	Relapse	Cured	6
[truncated: 6,447 more rows]
